# Supplementary material for: Spermidine-induced recovery of human dermal structure and barrier function by skin microbiome
Source: Commun Biol. 2021 Feb 19;4:231. doi: 10.1038/s42003-020-01619-4 (PMC7895926; doi:10.1038/s42003-020-01619-4)
Supplement: Supplementary file 3 — Supplementary Data 1 [file 42003_2020_1619_MOESM3_ESM.xlsx]

## Sheet: Phylum
Sequence Read Counts at Phylum level
Metadata										Microbiome
ID	age (categorical)	age (numerical)	type	conerns	moisture	oily	elasticity (categorical)	elasticity (numerical)	surface	Unassigned;__	k__Bacteria;__	k__Bacteria;p__	k__Bacteria;p__AD3	k__Bacteria;p__Acidobacteria	k__Bacteria;p__Actinobacteria	k__Bacteria;p__Armatimonadetes	k__Bacteria;p__BRC1	k__Bacteria;p__Bacteroidetes	k__Bacteria;p__Chlamydiae	k__Bacteria;p__Chlorobi	k__Bacteria;p__Chloroflexi	k__Bacteria;p__Cyanobacteria	k__Bacteria;p__Deferribacteres	k__Bacteria;p__Elusimicrobia	k__Bacteria;p__Firmicutes	k__Bacteria;p__Fusobacteria	k__Bacteria;p__GN02	k__Bacteria;p__Gemmatimonadetes	k__Bacteria;p__OD1	k__Bacteria;p__OP3	k__Bacteria;p__Planctomycetes	k__Bacteria;p__Proteobacteria	k__Bacteria;p__SBR1093	k__Bacteria;p__SR1	k__Bacteria;p__Spirochaetes	k__Bacteria;p__Synergistetes	k__Bacteria;p__TM6	k__Bacteria;p__TM7	k__Bacteria;p__Tenericutes	k__Bacteria;p__Verrucomicrobia	k__Bacteria;p__WPS-2	k__Bacteria;p__[Thermi]
AG01	Young	28	combi	acne	normal	normal	normal	0.5	normal	0	0	0	0	2	1176	0	0	18	0	0	0	48	0	0	121	0	0	0	0	0	0	25440	0	0	0	0	0	0	0	0	0	0
AG10	Young	29	oily	acne	dried	normal	normal	0.5	normal	0	0	0	0	0	32762	0	0	6	0	0	0	60	0	0	1458	4	0	0	0	0	0	319	0	0	0	0	0	2	0	0	0	0
AG11	Young	24	dried	freckles	dried	un-oily	low	0.3	rough	0	0	0	0	34	6446	0	0	1805	0	0	0	585	0	0	10335	110	0	0	0	0	14	13628	0	0	0	0	0	0	0	22	0	22
AG12	Old	41	dried	freckles	dried	un-oily	normal	0.6	normal	0	3	6	0	35	15804	2	0	656	5	0	13	1151	0	2	13677	97	0	0	61	29	5	9387	0	0	0	0	3	11	17	0	0	151
AG13	Old	47	dried	wrinkle	dried	normal	low	0.3	normal	0	3	3	0	31	17714	0	0	137	13	0	0	520	0	0	6817	25	0	0	52	17	4	3255	5	0	0	0	0	16	0	8	0	12
AG14	Young	22	normal	acne	dried	un-oily	high	0.7	normal	4	4	0	0	28	22060	4	0	143	6	0	0	668	0	0	10371	35	0	0	50	18	9	4996	0	0	0	2	0	5	0	4	0	29
AG15	Young	26	oily	acne	normal	normal	normal	0.5	normal	0	0	0	0	3	10157	0	0	222	0	0	0	35	0	0	6101	42	0	0	2	0	0	11698	0	0	0	0	0	3	0	0	0	0
AG16	Old	49	normal	freckles,wrinkle	normal	un-oily	low	0.3	smooth	0	0	0	0	81	21887	0	0	573	35	0	0	1593	0	5	6678	45	0	4	35	24	0	7913	13	0	27	0	0	49	9	8	8	19
AG17	Young	22	oily	acne	normal	normal	normal	0.5	normal	0	0	0	0	0	15103	0	0	0	0	0	0	6	0	0	7055	0	0	0	0	0	0	48	0	0	0	0	0	0	0	0	0	0
AG18	Old	48	combi	freckles,wrinkle	dried	oily	low	0.2	bad	0	11	4	0	0	36847	5	0	36	0	0	0	205	0	0	1161	14	0	0	17	0	3	1263	0	0	0	0	0	6	0	0	0	8
AG19	Old	42	dried	wrinkle	extremely dried	normal	normal	0.6	normal	0	4	0	0	14	6453	0	0	101	0	0	0	390	0	0	37609	56	0	0	0	0	0	2491	0	10	0	0	0	33	0	0	0	0
AG21	Young	22	combi	freckles	dried	un-oily	high	0.7	smooth	0	0	3	0	5	2737	0	0	428	4	0	0	265	0	0	15482	209	4	6	14	4	5	8357	0	0	0	7	0	50	0	0	0	4
AG22	Young	24	normal	freckles	normal	normal	high	0.7	smooth	0	8	0	0	30	28234	0	0	77	10	0	0	602	0	0	2378	16	0	0	38	18	2	2712	0	0	0	0	0	0	0	5	0	0
AG23	Young	27	normal	acne	dried	un-oily	normal	0.4	normal	0	11	10	0	0	29943	0	0	45	11	0	0	409	0	0	4551	16	0	0	0	0	8	1635	0	0	0	0	0	0	0	0	0	0
AG24	Old	48	normal	acne	dried	normal	low	0.3	bad	0	0	2	0	0	1198	0	0	0	0	0	0	21639	0	0	86	0	0	0	0	0	0	2082	0	0	0	0	0	0	0	0	0	0
AG25	Young	23	oily	acne	normal	normal	high	0.8	smooth	4	7	0	0	0	26792	0	0	46	11	0	0	447	0	0	2120	48	0	0	0	0	0	2565	0	0	0	0	0	0	0	0	0	2
AG26	Old	40	normal	freckles	dried	normal	normal	0.5	bad	0	0	0	0	0	10670	0	0	3	0	0	0	0	0	0	5701	0	0	0	0	0	0	1062	0	0	0	0	0	0	0	0	0	0
AG27	Young	26	dried	freckles	dried	un-oily	normal	0.5	smooth	0	7	0	0	21	31930	0	0	132	3	0	0	333	0	0	3808	0	0	0	0	6	0	1966	0	0	0	0	0	0	0	0	0	0
AG29	Young	28	dried	acne	normal	normal	low	0.3	rough	0	0	0	0	0	34547	0	0	5	0	0	0	224	0	0	12558	16	0	0	2	0	0	18140	0	0	0	0	0	0	0	0	0	0
AG03	Old	40	normal	acne	normal	normal	normal	0.6	smooth	0	3	0	0	0	6452	0	0	1491	0	0	0	130	0	0	26460	867	0	0	0	0	0	6210	0	49	12	0	0	88	0	0	0	0
AG34	Young	24	combi	acne	normal	normal	normal	0.6	normal	0	0	0	0	0	14301	3	0	178	3	0	6	387	0	0	20436	33	0	0	7	0	0	6021	0	0	0	0	0	2	0	0	2	0
AG35	Young	22	combi	acne	dried	normal	normal	0.6	rough	0	0	0	0	0	34821	0	0	16	0	0	0	701	0	0	3094	6	3	0	0	0	0	742	0	0	0	0	0	0	0	0	0	23
AG36	Young	26	combi	acne	normal	normal	normal	0.5	normal	0	44	0	0	0	51629	0	0	21	0	0	0	110	0	0	10024	0	0	0	0	0	0	88	0	0	0	0	0	0	0	3	0	0
AG37	Young	22	normal	freckles	dried	un-oily	high	0.7	smooth	0	29	0	0	10	17635	0	0	541	8	5	6	1248	0	0	12032	145	0	0	7	0	7	5664	0	0	0	0	0	73	0	0	0	5
AG38	Old	45	combi	freckles,wrinkle	normal	normal	low	0.3	normal	0	14	0	0	0	42385	0	0	2	0	0	0	228	0	0	10798	0	0	0	2	6	2	285	0	0	0	0	0	0	0	0	0	0
AG39	Old	47	normal	wrinkle	normal	normal	normal	0.4	normal	0	7	0	0	4	20824	2	0	67	0	0	0	915	0	0	1610	87	0	0	26	7	8	9441	3	0	0	0	0	7	6	2	6	3
AG04	Old	43	normal	freckles	normal	normal	normal	0.5	normal	0	93	0	0	0	6993	41	0	88	0	0	0	90	0	0	25390	20	0	0	0	0	0	13504	0	0	0	0	0	0	0	0	0	10
AG40	Old	46	dried	freckles,wrinkle	normal	normal	normal	0.4	smooth	5	16	7	0	255	8999	0	0	786	59	0	0	6794	0	13	3420	72	5	0	188	41	30	16608	0	0	5	0	0	0	3	23	24	0
AG41	Old	48	dried	freckles,wrinkle	dried	un-oily	low	0.2	smooth	0	0	0	0	43	6812	0	0	137	10	0	0	1538	0	4	26205	25	0	0	0	5	4	4859	6	0	0	0	0	25	0	5	0	0
AG42	Young	20	normal	acne	normal	normal	high	0.9	smooth	0	3	17	17	54	12937	0	4	607	0	3	19	527	4	0	13758	509	4	5	9	0	18	4441	0	12	21	0	0	28	0	37	0	49
AG44	Old	51	normal	freckles	dried	normal	low	0.2	bad	0	0	0	0	0	40507	0	0	5	0	0	0	25	0	0	26005	0	0	0	0	0	0	152	0	0	0	0	0	0	0	0	0	3
AG46	Old	51	dried	freckles,wrinkle	dried	un-oily	low	0.3	normal	0	8	0	0	15	38020	0	0	13	0	0	0	350	0	0	6839	10	0	0	3	5	0	930	0	0	0	0	0	5	0	0	0	0
AG47	Old	43	combi	freckles	normal	normal	normal	0.5	normal	0	7	0	0	0	49296	0	0	23	0	0	0	127	0	0	3289	15	0	0	0	0	0	257	0	0	4	0	0	0	0	0	0	0
AG48	Old	45	combi	wrinkle	dried	normal	normal	0.5	normal	0	0	0	0	0	42916	0	0	0	0	0	0	50	0	0	10618	0	0	0	0	0	0	82	0	0	0	0	0	0	0	0	0	0
AG49	Old	41	dried	freckles	normal	normal	normal	0.6	normal	0	0	0	0	0	22400	0	0	106	0	0	0	231	0	0	2625	0	0	0	0	0	0	1193	0	0	0	0	0	0	0	5	0	0
AG05	Young	22	normal	acne	dried	normal	high	0.8	smooth	0	0	0	0	0	28363	0	0	200	0	0	0	171	0	0	1838	42	0	0	10	0	0	1779	0	20	0	0	0	17	0	0	0	0
AG50	Old	45	dried	freckles	extremely dried	un-oily	low	0.3	normal	0	0	0	0	0	17843	0	0	28	0	0	0	148	0	0	210	8	0	0	0	0	0	11610	0	0	0	0	0	0	0	0	0	0
AG51	Young	29	dried	freckles	dried	normal	normal	0.4	normal	0	4	0	0	0	3809	5	0	1241	2	0	2	467	0	0	7586	634	69	0	5	0	10	26792	0	40	19	0	0	83	0	0	0	0
AG52	Old	44	combi	freckles	dried	normal	normal	0.4	smooth	0	0	0	0	0	4716	0	0	53	0	0	0	0	0	0	20547	57	0	0	0	0	0	7524	0	0	0	0	0	0	0	0	0	0
AG53	Young	21	normal	acne	normal	normal	high	0.9	smooth	0	6	0	0	16	5524	8	0	1381	0	0	24	280	0	0	13732	808	0	0	9	0	7	15802	0	0	13	0	0	89	3	0	0	0
AG54	Old	48	dried	freckles	extremely dried	un-oily	low	0.3	normal	0	3	0	0	0	37082	0	0	7	0	0	0	38	0	0	5616	0	0	0	0	0	0	173	3	0	0	0	0	0	0	0	0	3
AG55	Old	42	dried	freckles	dried	un-oily	normal	0.6	normal	0	0	4	0	96	24801	0	0	358	3	0	0	1810	0	0	3184	116	27	0	11	17	10	5207	3	14	0	0	0	31	0	7	0	0
AG56	Old	41	combi	acne	normal	normal	normal	0.5	normal	0	0	0	0	0	5893	0	0	32	0	0	0	32	0	0	42229	8	0	0	0	0	0	4724	0	0	0	0	0	0	0	30	0	0
AG57	Young	21	normal	acne	dried	normal	high	0.8	smooth	0	80	0	0	10	5000	0	0	114	6	0	0	224	0	0	28789	26	0	0	4	7	6	7566	0	0	0	0	0	0	0	0	0	38
AG58	Young	29	combi	freckles	normal	normal	normal	0.4	smooth	0	0	0	0	0	10346	0	0	591	0	0	0	53	0	0	7283	53	3	0	0	0	0	3888	0	0	0	0	0	3	0	3	0	0
AG59	Young	25	normal	freckles	normal	normal	normal	0.6	normal	0	0	0	0	9	7327	0	0	134	0	0	0	209	0	0	7328	27	0	0	19	0	0	44876	0	4	0	0	0	0	0	0	0	0
AG06	Old	43	combi	freckles	dried	normal	normal	0.4	normal	0	10	0	0	44	24620	0	0	71	0	0	0	530	0	3	1506	19	5	0	18	0	0	6151	3	0	0	0	0	5	0	0	0	6
AG60	Old	53	normal	freckles,wrinkle	dried	normal	low	0.2	normal	0	3	0	0	18	5995	7	0	371	4	0	13	459	0	0	1980	50	0	0	5	10	14	22038	4	8	0	0	0	0	0	0	0	0
AG61	Young	21	normal	acne	normal	normal	high	0.8	smooth	0	10	0	0	0	6534	0	0	1910	0	5	0	835	0	0	13428	2919	0	0	0	0	0	12265	0	35	71	8	0	31	0	13	0	0
AG07	Young	25	combi	none	dried	oily	normal	0.5	normal	0	0	0	0	0	16985	0	0	0	0	0	0	13	0	0	1800	0	0	0	0	0	0	1604	0	0	0	0	0	0	0	0	0	19
AG08	Young	21	normal	freckles	normal	normal	high	0.8	smooth	0	10	0	0	24	9845	0	0	1050	10	0	2	806	0	0	6460	456	49	0	40	7	22	13535	0	0	0	0	0	31	0	97	19	12
AG09	Old	52	dried	freckles	extremely dried	un-oily	low	0.2	bad	0	7	0	0	0	24469	0	0	205	0	0	4	580	0	0	1557	106	0	0	27	12	7	4151	0	0	0	0	0	7	0	4	0	3

## Sheet: Genus
Sequence Read Counts at Genus level
Metadata										Microbiome
ID	age (categorical)	age (numerical)	type	conerns	moisture	oily	elasticity (categorical)	elasticity (numerical)	surface	Unassigned;__;__;__;__;__	k__Bacteria;__;__;__;__;__	k__Bacteria;p__;c__;o__;f__;g__	k__Bacteria;p__AD3;c__ABS-6;o__;f__;g__	k__Bacteria;p__AD3;c__JG37-AG-4;o__;f__;g__	k__Bacteria;p__Acidobacteria;c__Acidobacteria-6;o__CCU21;f__;g__	k__Bacteria;p__Acidobacteria;c__Acidobacteria-6;o__iii1-15;f__;g__	k__Bacteria;p__Acidobacteria;c__Acidobacteriia;o__Acidobacteriales;f__Acidobacteriaceae;__	k__Bacteria;p__Acidobacteria;c__Acidobacteriia;o__Acidobacteriales;f__Acidobacteriaceae;g__Terriglobus	k__Bacteria;p__Acidobacteria;c__Acidobacteriia;o__Acidobacteriales;f__Koribacteraceae;g__Candidatus Koribacter	k__Bacteria;p__Acidobacteria;c__DA052;o__Ellin6513;f__;g__	k__Bacteria;p__Acidobacteria;c__Holophagae;o__Holophagales;f__Holophagaceae;g__	k__Bacteria;p__Acidobacteria;c__Solibacteres;o__Solibacterales;f__;g__	k__Bacteria;p__Acidobacteria;c__Solibacteres;o__Solibacterales;f__Solibacteraceae;g__Candidatus Solibacter	k__Bacteria;p__Acidobacteria;c__Solibacteres;o__Solibacterales;f__[Bryobacteraceae];g__	k__Bacteria;p__Acidobacteria;c__Sva0725;o__Sva0725;f__;g__	k__Bacteria;p__Acidobacteria;c__[Chloracidobacteria];o__RB41;f__;g__	k__Bacteria;p__Acidobacteria;c__[Chloracidobacteria];o__RB41;f__Ellin6075;g__	k__Bacteria;p__Actinobacteria;c__Acidimicrobiia;o__Acidimicrobiales;f__;g__	k__Bacteria;p__Actinobacteria;c__Actinobacteria;o__Actinomycetales;__;__	k__Bacteria;p__Actinobacteria;c__Actinobacteria;o__Actinomycetales;f__;g__	k__Bacteria;p__Actinobacteria;c__Actinobacteria;o__Actinomycetales;f__ACK-M1;g__	k__Bacteria;p__Actinobacteria;c__Actinobacteria;o__Actinomycetales;f__Actinomycetaceae;g__	k__Bacteria;p__Actinobacteria;c__Actinobacteria;o__Actinomycetales;f__Actinomycetaceae;g__Actinobaculum	k__Bacteria;p__Actinobacteria;c__Actinobacteria;o__Actinomycetales;f__Actinomycetaceae;g__Actinomyces	k__Bacteria;p__Actinobacteria;c__Actinobacteria;o__Actinomycetales;f__Actinomycetaceae;g__Mobiluncus	k__Bacteria;p__Actinobacteria;c__Actinobacteria;o__Actinomycetales;f__Actinomycetaceae;g__Varibaculum	k__Bacteria;p__Actinobacteria;c__Actinobacteria;o__Actinomycetales;f__Beutenbergiaceae;g__	k__Bacteria;p__Actinobacteria;c__Actinobacteria;o__Actinomycetales;f__Brevibacteriaceae;g__Brevibacterium	k__Bacteria;p__Actinobacteria;c__Actinobacteria;o__Actinomycetales;f__Corynebacteriaceae;g__Corynebacterium	k__Bacteria;p__Actinobacteria;c__Actinobacteria;o__Actinomycetales;f__Dermabacteraceae;__	k__Bacteria;p__Actinobacteria;c__Actinobacteria;o__Actinomycetales;f__Dermabacteraceae;g__	k__Bacteria;p__Actinobacteria;c__Actinobacteria;o__Actinomycetales;f__Dermabacteraceae;g__Brachybacterium	k__Bacteria;p__Actinobacteria;c__Actinobacteria;o__Actinomycetales;f__Dermacoccaceae;g__Dermacoccus	k__Bacteria;p__Actinobacteria;c__Actinobacteria;o__Actinomycetales;f__Dietziaceae;g__Dietzia	k__Bacteria;p__Actinobacteria;c__Actinobacteria;o__Actinomycetales;f__Geodermatophilaceae;__	k__Bacteria;p__Actinobacteria;c__Actinobacteria;o__Actinomycetales;f__Geodermatophilaceae;g__	k__Bacteria;p__Actinobacteria;c__Actinobacteria;o__Actinomycetales;f__Geodermatophilaceae;g__Blastococcus	k__Bacteria;p__Actinobacteria;c__Actinobacteria;o__Actinomycetales;f__Gordoniaceae;g__Gordonia	k__Bacteria;p__Actinobacteria;c__Actinobacteria;o__Actinomycetales;f__Intrasporangiaceae;__
AG01	Young	28	combi	acne	normal	normal	normal	0.5	normal	0	0	0	0	0	0	0	0	0	0	0	0	0	0	0	0	0	2	0	0	0	0	0	0	10	0	0	0	0	30	0	0	0	0	0	0	0	0	0	0
AG10	Young	29	oily	acne	dried	normal	normal	0.5	normal	0	0	0	0	0	0	0	0	0	0	0	0	0	0	0	0	0	0	0	0	0	0	0	0	0	0	0	0	0	148	0	0	0	0	0	0	0	0	0	0
AG11	Young	24	dried	freckles	dried	un-oily	low	0.3	rough	0	0	0	0	0	0	0	0	0	0	34	0	0	0	0	0	0	0	0	0	0	0	0	0	1532	0	0	0	0	862	0	0	0	0	0	0	4	0	0	0
AG12	Old	41	dried	freckles	dried	un-oily	normal	0.6	normal	0	3	6	0	0	0	0	0	0	0	23	0	0	0	3	0	0	9	3	4	0	0	0	0	483	24	0	0	13	2372	0	0	23	642	890	0	0	56	759	8
AG13	Old	47	dried	wrinkle	dried	normal	low	0.3	normal	0	3	3	0	0	0	0	0	0	0	18	0	0	0	13	0	0	0	0	0	0	7	0	0	90	0	0	0	0	1085	0	0	0	2	0	0	0	0	0	0
AG14	Young	22	normal	acne	dried	un-oily	high	0.7	normal	4	4	0	0	0	0	0	0	0	0	17	0	0	0	0	0	0	11	0	4	0	6	0	0	67	0	0	0	0	1010	0	0	0	15	0	0	0	0	0	0
AG15	Young	26	oily	acne	normal	normal	normal	0.5	normal	0	0	0	0	0	0	0	0	0	0	0	0	3	0	0	0	0	0	0	0	10	0	0	0	17	0	0	0	0	561	0	0	0	0	0	0	0	0	0	0
AG16	Old	49	normal	freckles,wrinkle	normal	un-oily	low	0.3	smooth	0	0	0	0	0	0	7	0	0	0	71	0	0	0	0	0	0	3	0	0	0	21	0	0	0	0	0	0	0	363	0	0	0	0	19	0	0	7	24	0
AG17	Young	22	oily	acne	normal	normal	normal	0.5	normal	0	0	0	0	0	0	0	0	0	0	0	0	0	0	0	0	0	0	0	0	0	0	0	0	0	0	0	0	0	81	0	0	0	0	0	0	0	0	0	0
AG18	Old	48	combi	freckles,wrinkle	dried	oily	low	0.2	bad	0	11	4	0	0	0	0	0	0	0	0	0	0	0	0	0	0	0	0	0	0	0	0	0	0	0	0	0	7	424	0	0	0	0	5	0	0	0	0	0
AG19	Old	42	dried	wrinkle	extremely dried	normal	normal	0.6	normal	0	4	0	0	0	0	0	0	0	0	0	0	0	0	0	0	0	14	0	0	0	0	0	0	32	0	0	0	0	67	0	0	0	0	0	0	0	0	0	0
AG21	Young	22	combi	freckles	dried	un-oily	high	0.7	smooth	0	0	3	0	0	0	0	0	0	0	5	0	0	0	0	0	0	0	0	0	0	0	50	2	139	0	0	6	37	660	0	2	25	157	0	0	9	12	125	16
AG22	Young	24	normal	freckles	normal	normal	high	0.7	smooth	0	8	0	0	0	0	0	0	0	0	19	0	0	0	11	0	0	0	0	0	0	9	11	0	79	0	0	0	0	486	0	0	0	0	0	0	0	11	0	0
AG23	Young	27	normal	acne	dried	un-oily	normal	0.4	normal	0	11	10	0	0	0	0	0	0	0	0	0	0	0	0	0	0	0	0	0	0	0	0	0	0	0	0	0	0	29	0	0	0	41	0	0	0	8	0	41
AG24	Old	48	normal	acne	dried	normal	low	0.3	bad	0	0	2	0	0	0	0	0	0	0	0	0	0	0	0	0	0	0	0	0	0	0	0	0	6	0	0	0	0	5	0	0	0	0	0	0	0	0	0	0
AG25	Young	23	oily	acne	normal	normal	high	0.8	smooth	4	7	0	0	0	0	0	0	0	0	0	0	0	0	0	0	0	0	0	0	0	0	0	0	34	0	0	0	0	119	0	0	0	0	0	0	0	0	0	19
AG26	Old	40	normal	freckles	dried	normal	normal	0.5	bad	0	0	0	0	0	0	0	0	0	0	0	0	0	0	0	0	0	0	0	0	0	3	0	0	0	0	0	0	0	110	0	0	0	0	0	0	0	0	0	0
AG27	Young	26	dried	freckles	dried	un-oily	normal	0.5	smooth	0	7	0	0	0	0	0	0	0	0	17	4	0	0	0	0	0	0	0	0	0	0	0	0	118	0	0	0	0	121	0	0	0	0	0	0	0	0	0	0
AG29	Young	28	dried	acne	normal	normal	low	0.3	rough	0	0	0	0	0	0	0	0	0	0	0	0	0	0	0	0	0	0	0	0	0	0	0	0	0	0	0	0	0	50	0	0	0	0	0	0	0	0	0	0
AG03	Old	40	normal	acne	normal	normal	normal	0.6	smooth	0	3	0	0	0	0	0	0	0	0	0	0	0	0	0	0	0	0	0	0	0	0	0	0	121	0	0	0	0	842	0	0	0	0	0	0	0	0	0	73
AG34	Young	24	combi	acne	normal	normal	normal	0.6	normal	0	0	0	0	0	0	0	0	0	0	0	0	0	0	0	0	0	0	0	0	0	0	0	0	36	0	0	0	6	620	0	0	0	0	0	0	3	0	4	0
AG35	Young	22	combi	acne	dried	normal	normal	0.6	rough	0	0	0	0	0	0	0	0	0	0	0	0	0	0	0	0	0	0	4	1	0	0	0	0	14	0	0	0	13	592	0	0	0	0	0	0	0	0	0	0
AG36	Young	26	combi	acne	normal	normal	normal	0.5	normal	0	44	0	0	0	0	0	0	0	0	0	0	0	0	0	0	0	0	0	0	0	0	0	0	0	0	0	0	0	398	0	0	0	0	0	0	0	0	0	0
AG37	Young	22	normal	freckles	dried	un-oily	high	0.7	smooth	0	29	0	0	0	0	0	0	0	0	0	0	0	0	0	0	0	10	0	0	0	0	19	0	359	0	0	0	28	1727	33	0	0	0	0	12	0	0	0	0
AG38	Old	45	combi	freckles,wrinkle	normal	normal	low	0.3	normal	0	14	0	0	0	0	0	0	0	0	0	0	0	0	0	0	0	0	0	0	0	0	2	0	4	0	0	0	0	467	0	0	0	0	0	0	0	0	0	0
AG39	Old	47	normal	wrinkle	normal	normal	normal	0.4	normal	0	7	0	0	0	0	0	0	0	0	4	0	0	0	0	0	0	0	0	0	0	0	0	0	27	0	0	0	0	465	0	0	0	6	50	0	0	0	8	86
AG04	Old	43	normal	freckles	normal	normal	normal	0.5	normal	0	93	0	0	0	0	0	0	0	0	0	0	0	0	0	0	0	0	0	0	0	0	0	0	23	0	0	0	0	98	0	0	0	0	0	0	0	0	0	0
AG40	Old	46	dried	freckles,wrinkle	normal	normal	normal	0.4	smooth	5	16	7	0	0	0	0	0	0	0	236	14	5	0	0	0	0	0	0	0	0	20	0	0	28	0	0	0	0	606	0	0	0	17	0	0	0	0	0	50
AG41	Old	48	dried	freckles,wrinkle	dried	un-oily	low	0.2	smooth	0	0	0	0	0	0	0	0	0	0	43	0	0	0	0	0	0	0	0	0	0	8	0	0	0	0	0	0	0	157	0	0	0	24	0	0	0	0	0	0
AG42	Young	20	normal	acne	normal	normal	high	0.9	smooth	0	3	17	13	4	6	0	4	6	3	5	0	20	10	0	0	0	0	0	0	8	0	0	0	501	0	6	0	0	1611	0	0	20	21	0	0	0	15	0	0
AG44	Old	51	normal	freckles	dried	normal	low	0.2	bad	0	0	0	0	0	0	0	0	0	0	0	0	0	0	0	0	0	0	0	0	0	0	0	0	0	0	0	0	0	540	0	0	0	10	0	0	0	0	0	0
AG46	Old	51	dried	freckles,wrinkle	dried	un-oily	low	0.3	normal	0	8	0	0	0	0	0	0	0	0	15	0	0	0	0	0	0	0	0	0	0	0	0	0	0	0	0	0	0	166	0	0	0	0	0	0	0	0	0	0
AG47	Old	43	combi	freckles	normal	normal	normal	0.5	normal	0	7	0	0	0	0	0	0	0	0	0	0	0	0	0	0	0	0	0	0	0	0	0	0	0	0	0	0	0	82	0	0	0	0	0	0	0	0	0	0
AG48	Old	45	combi	wrinkle	dried	normal	normal	0.5	normal	0	0	0	0	0	0	0	0	0	0	0	0	0	0	0	0	0	0	0	0	0	0	0	0	0	0	0	0	0	78	0	0	0	0	0	0	0	0	0	0
AG49	Old	41	dried	freckles	normal	normal	normal	0.6	normal	0	0	0	0	0	0	0	0	0	0	0	0	0	0	0	0	0	0	0	0	0	0	0	0	21	0	0	0	0	195	0	0	7	22	0	0	0	0	17	0
AG05	Young	22	normal	acne	dried	normal	high	0.8	smooth	0	0	0	0	0	0	0	0	0	0	0	0	0	0	0	0	0	0	0	0	0	0	0	0	38	0	0	0	0	130	0	0	0	0	290	0	0	0	0	2
AG50	Old	45	dried	freckles	extremely dried	un-oily	low	0.3	normal	0	0	0	0	0	0	0	0	0	0	0	0	0	0	0	0	0	0	0	0	0	0	0	0	0	0	0	0	0	18	0	0	0	0	0	0	0	0	0	0
AG51	Young	29	dried	freckles	dried	normal	normal	0.4	normal	0	4	0	0	0	0	0	0	0	0	0	0	0	0	0	0	0	0	0	0	0	0	14	0	546	0	0	0	0	341	0	0	0	231	0	0	0	0	6	0
AG52	Old	44	combi	freckles	dried	normal	normal	0.4	smooth	0	0	0	0	0	0	0	0	0	0	0	0	0	0	0	0	0	0	0	0	0	0	0	0	11	0	0	0	0	482	0	0	0	13	0	0	0	0	0	0
AG53	Young	21	normal	acne	normal	normal	high	0.9	smooth	0	6	0	0	0	0	0	0	0	0	16	0	0	0	0	0	0	0	0	0	0	0	0	0	202	0	0	0	0	546	0	0	0	343	0	0	6	15	68	25
AG54	Old	48	dried	freckles	extremely dried	un-oily	low	0.3	normal	0	3	0	0	0	0	0	0	0	0	0	0	0	0	0	0	0	0	0	10	0	0	0	0	9	0	0	0	0	318	0	0	0	0	0	0	0	0	5	13
AG55	Old	42	dried	freckles	dried	un-oily	normal	0.6	normal	0	0	4	0	0	0	0	0	0	0	91	0	0	0	0	5	0	0	0	0	0	0	0	0	38	0	0	0	0	750	0	0	0	0	0	0	0	0	0	0
AG56	Old	41	combi	acne	normal	normal	normal	0.5	normal	0	0	0	0	0	0	0	0	0	0	0	0	0	0	0	0	0	0	0	0	0	0	0	0	0	0	0	0	0	91	0	0	0	0	0	0	0	0	0	0
AG57	Young	21	normal	acne	dried	normal	high	0.8	smooth	0	80	0	0	0	0	0	0	0	0	10	0	0	0	0	0	0	0	0	0	0	0	0	0	26	0	0	0	0	348	0	0	0	13	0	0	8	0	0	36
AG58	Young	29	combi	freckles	normal	normal	normal	0.4	smooth	0	0	0	0	0	0	0	0	0	0	0	0	0	0	0	0	0	0	0	0	0	0	12	0	227	0	0	0	0	151	0	0	0	0	0	0	0	0	17	13
AG59	Young	25	normal	freckles	normal	normal	normal	0.6	normal	0	0	0	0	0	0	0	0	0	0	9	0	0	0	0	0	0	0	0	0	0	0	0	0	19	0	0	0	0	163	0	0	0	0	0	0	0	0	40	7
AG06	Old	43	combi	freckles	dried	normal	normal	0.4	normal	0	10	0	0	0	0	0	0	0	0	44	0	0	0	0	0	0	0	0	0	0	0	0	0	21	0	0	0	8	160	0	0	0	70	20	0	0	0	0	210
AG60	Old	53	normal	freckles,wrinkle	dried	normal	low	0.2	normal	0	3	0	0	0	0	0	0	0	0	4	0	0	0	7	0	7	0	0	0	0	0	0	0	59	0	0	0	0	765	0	0	0	37	0	4	44	0	12	39
AG61	Young	21	normal	acne	normal	normal	high	0.8	smooth	0	10	0	0	0	0	0	0	0	0	0	0	0	0	0	0	0	0	0	0	0	0	0	0	192	0	0	0	0	1018	0	0	0	0	0	0	8	0	0	0
AG07	Young	25	combi	none	dried	oily	normal	0.5	normal	0	0	0	0	0	0	0	0	0	0	0	0	0	0	0	0	0	0	0	0	0	0	0	0	0	0	0	0	0	1108	0	0	0	0	0	0	0	0	0	0
AG08	Young	21	normal	freckles	normal	normal	high	0.8	smooth	0	10	0	0	0	0	0	0	0	0	14	0	0	0	10	0	0	0	0	0	0	2	0	0	1956	0	0	0	0	1227	0	0	0	0	0	0	0	0	40	59
AG09	Old	52	dried	freckles	extremely dried	un-oily	low	0.2	bad	0	7	0	0	0	0	0	0	0	0	0	0	0	0	0	0	0	0	0	0	0	2	0	0	42	0	0	0	0	85	0	0	0	12	0	0	0	0	6	8
[truncated: 499 more columns]

## Sheet: Species
Sequence Read Counts at Species level
Metadata										Microbiome
ID	age (categorical)	age (numerical)	type	conerns	moisture	oily	elasticity (categorical)	elasticity (numerical)	surface	Unassigned;__;__;__;__;__;__	k__Bacteria;__;__;__;__;__;__	k__Bacteria;p__;c__;o__;f__;g__;s__	k__Bacteria;p__AD3;c__ABS-6;o__;f__;g__;s__	k__Bacteria;p__AD3;c__JG37-AG-4;o__;f__;g__;s__	k__Bacteria;p__Acidobacteria;c__Acidobacteria-6;o__CCU21;f__;g__;s__	k__Bacteria;p__Acidobacteria;c__Acidobacteria-6;o__iii1-15;f__;g__;s__	k__Bacteria;p__Acidobacteria;c__Acidobacteriia;o__Acidobacteriales;f__Acidobacteriaceae;__;__	k__Bacteria;p__Acidobacteria;c__Acidobacteriia;o__Acidobacteriales;f__Acidobacteriaceae;g__Terriglobus;s__	k__Bacteria;p__Acidobacteria;c__Acidobacteriia;o__Acidobacteriales;f__Koribacteraceae;g__Candidatus Koribacter;s__	k__Bacteria;p__Acidobacteria;c__DA052;o__Ellin6513;f__;g__;s__	k__Bacteria;p__Acidobacteria;c__Holophagae;o__Holophagales;f__Holophagaceae;g__;s__	k__Bacteria;p__Acidobacteria;c__Solibacteres;o__Solibacterales;f__;g__;s__	k__Bacteria;p__Acidobacteria;c__Solibacteres;o__Solibacterales;f__Solibacteraceae;g__Candidatus Solibacter;s__	k__Bacteria;p__Acidobacteria;c__Solibacteres;o__Solibacterales;f__[Bryobacteraceae];g__;s__	k__Bacteria;p__Acidobacteria;c__Sva0725;o__Sva0725;f__;g__;s__	k__Bacteria;p__Acidobacteria;c__[Chloracidobacteria];o__RB41;f__;g__;s__	k__Bacteria;p__Acidobacteria;c__[Chloracidobacteria];o__RB41;f__Ellin6075;g__;s__	k__Bacteria;p__Actinobacteria;c__Acidimicrobiia;o__Acidimicrobiales;f__;g__;s__	k__Bacteria;p__Actinobacteria;c__Actinobacteria;o__Actinomycetales;__;__;__	k__Bacteria;p__Actinobacteria;c__Actinobacteria;o__Actinomycetales;f__;g__;s__	k__Bacteria;p__Actinobacteria;c__Actinobacteria;o__Actinomycetales;f__ACK-M1;g__;s__	k__Bacteria;p__Actinobacteria;c__Actinobacteria;o__Actinomycetales;f__Actinomycetaceae;g__;s__	k__Bacteria;p__Actinobacteria;c__Actinobacteria;o__Actinomycetales;f__Actinomycetaceae;g__Actinobaculum;s__	k__Bacteria;p__Actinobacteria;c__Actinobacteria;o__Actinomycetales;f__Actinomycetaceae;g__Actinomyces;s__	k__Bacteria;p__Actinobacteria;c__Actinobacteria;o__Actinomycetales;f__Actinomycetaceae;g__Actinomyces;s__europaeus	k__Bacteria;p__Actinobacteria;c__Actinobacteria;o__Actinomycetales;f__Actinomycetaceae;g__Mobiluncus;s__	k__Bacteria;p__Actinobacteria;c__Actinobacteria;o__Actinomycetales;f__Actinomycetaceae;g__Varibaculum;s__	k__Bacteria;p__Actinobacteria;c__Actinobacteria;o__Actinomycetales;f__Beutenbergiaceae;g__;s__	k__Bacteria;p__Actinobacteria;c__Actinobacteria;o__Actinomycetales;f__Brevibacteriaceae;g__Brevibacterium;__	k__Bacteria;p__Actinobacteria;c__Actinobacteria;o__Actinomycetales;f__Brevibacteriaceae;g__Brevibacterium;s__	k__Bacteria;p__Actinobacteria;c__Actinobacteria;o__Actinomycetales;f__Corynebacteriaceae;g__Corynebacterium;__	k__Bacteria;p__Actinobacteria;c__Actinobacteria;o__Actinomycetales;f__Corynebacteriaceae;g__Corynebacterium;s__	k__Bacteria;p__Actinobacteria;c__Actinobacteria;o__Actinomycetales;f__Corynebacteriaceae;g__Corynebacterium;s__durum	k__Bacteria;p__Actinobacteria;c__Actinobacteria;o__Actinomycetales;f__Corynebacteriaceae;g__Corynebacterium;s__kroppenstedtii	k__Bacteria;p__Actinobacteria;c__Actinobacteria;o__Actinomycetales;f__Corynebacteriaceae;g__Corynebacterium;s__mastitidis	k__Bacteria;p__Actinobacteria;c__Actinobacteria;o__Actinomycetales;f__Corynebacteriaceae;g__Corynebacterium;s__simulans	k__Bacteria;p__Actinobacteria;c__Actinobacteria;o__Actinomycetales;f__Dermabacteraceae;__;__	k__Bacteria;p__Actinobacteria;c__Actinobacteria;o__Actinomycetales;f__Dermabacteraceae;g__;s__	k__Bacteria;p__Actinobacteria;c__Actinobacteria;o__Actinomycetales;f__Dermabacteraceae;g__Brachybacterium;s__
AG01	Young	28	combi	acne	normal	normal	normal	0.5	normal	0	0	0	0	0	0	0	0	0	0	0	0	0	0	0	0	0	2	0	0	0	0	0	0	10	0	0	0	0	0	0	0	30	0	0	0	0	0	0	0
AG10	Young	29	oily	acne	dried	normal	normal	0.5	normal	0	0	0	0	0	0	0	0	0	0	0	0	0	0	0	0	0	0	0	0	0	0	0	0	0	0	0	0	0	0	0	0	148	0	0	0	0	0	0	0
AG11	Young	24	dried	freckles	dried	un-oily	low	0.3	rough	0	0	0	0	0	0	0	0	0	0	34	0	0	0	0	0	0	0	0	0	0	0	0	0	1532	0	0	0	0	0	0	0	223	621	18	0	0	0	0	0
AG12	Old	41	dried	freckles	dried	un-oily	normal	0.6	normal	0	3	6	0	0	0	0	0	0	0	23	0	0	0	3	0	0	9	3	4	0	0	0	0	211	272	24	0	0	13	0	15	2292	65	0	0	0	0	0	23
AG13	Old	47	dried	wrinkle	dried	normal	low	0.3	normal	0	3	3	0	0	0	0	0	0	0	18	0	0	0	13	0	0	0	0	0	0	7	0	0	90	0	0	0	0	0	0	11	1057	17	0	0	0	0	0	0
AG14	Young	22	normal	acne	dried	un-oily	high	0.7	normal	4	4	0	0	0	0	0	0	0	0	17	0	0	0	0	0	0	11	0	4	0	6	0	0	67	0	0	0	0	0	0	0	931	47	0	32	0	0	0	0
AG15	Young	26	oily	acne	normal	normal	normal	0.5	normal	0	0	0	0	0	0	0	0	0	0	0	0	3	0	0	0	0	0	0	0	10	0	0	0	17	0	0	0	0	0	0	0	561	0	0	0	0	0	0	0
AG16	Old	49	normal	freckles,wrinkle	normal	un-oily	low	0.3	smooth	0	0	0	0	0	0	7	0	0	0	71	0	0	0	0	0	0	3	0	0	0	21	0	0	0	0	0	0	0	0	0	0	363	0	0	0	0	0	0	0
AG17	Young	22	oily	acne	normal	normal	normal	0.5	normal	0	0	0	0	0	0	0	0	0	0	0	0	0	0	0	0	0	0	0	0	0	0	0	0	0	0	0	0	0	0	0	0	81	0	0	0	0	0	0	0
AG18	Old	48	combi	freckles,wrinkle	dried	oily	low	0.2	bad	0	11	4	0	0	0	0	0	0	0	0	0	0	0	0	0	0	0	0	0	0	0	0	0	0	0	0	0	0	7	0	0	393	19	0	12	0	0	0	0
AG19	Old	42	dried	wrinkle	extremely dried	normal	normal	0.6	normal	0	4	0	0	0	0	0	0	0	0	0	0	0	0	0	0	0	14	0	0	0	0	0	0	32	0	0	0	0	0	0	0	67	0	0	0	0	0	0	0
AG21	Young	22	combi	freckles	dried	un-oily	high	0.7	smooth	0	0	3	0	0	0	0	0	0	0	5	0	0	0	0	0	0	0	0	0	0	0	50	2	139	0	0	0	6	16	21	0	612	0	18	30	0	0	2	0
AG22	Young	24	normal	freckles	normal	normal	high	0.7	smooth	0	8	0	0	0	0	0	0	0	0	19	0	0	0	11	0	0	0	0	0	0	9	11	0	79	0	0	0	0	0	0	0	415	32	39	0	0	0	0	0
AG23	Young	27	normal	acne	dried	un-oily	normal	0.4	normal	0	11	10	0	0	0	0	0	0	0	0	0	0	0	0	0	0	0	0	0	0	0	0	0	0	0	0	0	0	0	0	0	29	0	0	0	0	0	0	0
AG24	Old	48	normal	acne	dried	normal	low	0.3	bad	0	0	2	0	0	0	0	0	0	0	0	0	0	0	0	0	0	0	0	0	0	0	0	0	6	0	0	0	0	0	0	0	5	0	0	0	0	0	0	0
AG25	Young	23	oily	acne	normal	normal	high	0.8	smooth	4	7	0	0	0	0	0	0	0	0	0	0	0	0	0	0	0	0	0	0	0	0	0	0	34	0	0	0	0	0	0	0	119	0	0	0	0	0	0	0
AG26	Old	40	normal	freckles	dried	normal	normal	0.5	bad	0	0	0	0	0	0	0	0	0	0	0	0	0	0	0	0	0	0	0	0	0	3	0	0	0	0	0	0	0	0	0	0	110	0	0	0	0	0	0	0
AG27	Young	26	dried	freckles	dried	un-oily	normal	0.5	smooth	0	7	0	0	0	0	0	0	0	0	17	4	0	0	0	0	0	0	0	0	0	0	0	0	118	0	0	0	0	0	0	0	35	86	0	0	0	0	0	0
AG29	Young	28	dried	acne	normal	normal	low	0.3	rough	0	0	0	0	0	0	0	0	0	0	0	0	0	0	0	0	0	0	0	0	0	0	0	0	0	0	0	0	0	0	0	0	50	0	0	0	0	0	0	0
AG03	Old	40	normal	acne	normal	normal	normal	0.6	smooth	0	3	0	0	0	0	0	0	0	0	0	0	0	0	0	0	0	0	0	0	0	0	0	0	121	0	0	0	0	0	0	0	842	0	0	0	0	0	0	0
AG34	Young	24	combi	acne	normal	normal	normal	0.6	normal	0	0	0	0	0	0	0	0	0	0	0	0	0	0	0	0	0	0	0	0	0	0	0	0	36	0	0	0	0	6	0	0	507	30	0	83	0	0	0	0
AG35	Young	22	combi	acne	dried	normal	normal	0.6	rough	0	0	0	0	0	0	0	0	0	0	0	0	0	0	0	0	0	0	4	1	0	0	0	0	11	3	0	0	0	13	0	0	568	15	9	0	0	0	0	0
AG36	Young	26	combi	acne	normal	normal	normal	0.5	normal	0	44	0	0	0	0	0	0	0	0	0	0	0	0	0	0	0	0	0	0	0	0	0	0	0	0	0	0	0	0	0	0	398	0	0	0	0	0	0	0
AG37	Young	22	normal	freckles	dried	un-oily	high	0.7	smooth	0	29	0	0	0	0	0	0	0	0	0	0	0	0	0	0	0	10	0	0	0	0	19	0	359	0	0	0	0	28	0	0	1694	14	19	0	0	33	0	0
AG38	Old	45	combi	freckles,wrinkle	normal	normal	low	0.3	normal	0	14	0	0	0	0	0	0	0	0	0	0	0	0	0	0	0	0	0	0	0	0	2	0	4	0	0	0	0	0	0	0	467	0	0	0	0	0	0	0
AG39	Old	47	normal	wrinkle	normal	normal	normal	0.4	normal	0	7	0	0	0	0	0	0	0	0	4	0	0	0	0	0	0	0	0	0	0	0	0	0	27	0	0	0	0	0	0	0	411	23	0	0	31	0	0	0
AG04	Old	43	normal	freckles	normal	normal	normal	0.5	normal	0	93	0	0	0	0	0	0	0	0	0	0	0	0	0	0	0	0	0	0	0	0	0	0	23	0	0	0	0	0	0	0	66	0	32	0	0	0	0	0
AG40	Old	46	dried	freckles,wrinkle	normal	normal	normal	0.4	smooth	5	16	7	0	0	0	0	0	0	0	236	14	5	0	0	0	0	0	0	0	0	20	0	0	28	0	0	0	0	0	0	0	606	0	0	0	0	0	0	0
AG41	Old	48	dried	freckles,wrinkle	dried	un-oily	low	0.2	smooth	0	0	0	0	0	0	0	0	0	0	43	0	0	0	0	0	0	0	0	0	0	8	0	0	0	0	0	0	0	0	0	0	0	56	0	101	0	0	0	0
AG42	Young	20	normal	acne	normal	normal	high	0.9	smooth	0	3	17	13	4	6	0	4	6	3	5	0	20	10	0	0	0	0	0	0	8	0	0	0	501	0	0	6	0	0	0	0	1307	142	148	14	0	0	0	0
AG44	Old	51	normal	freckles	dried	normal	low	0.2	bad	0	0	0	0	0	0	0	0	0	0	0	0	0	0	0	0	0	0	0	0	0	0	0	0	0	0	0	0	0	0	0	0	540	0	0	0	0	0	0	0
AG46	Old	51	dried	freckles,wrinkle	dried	un-oily	low	0.3	normal	0	8	0	0	0	0	0	0	0	0	15	0	0	0	0	0	0	0	0	0	0	0	0	0	0	0	0	0	0	0	0	0	166	0	0	0	0	0	0	0
AG47	Old	43	combi	freckles	normal	normal	normal	0.5	normal	0	7	0	0	0	0	0	0	0	0	0	0	0	0	0	0	0	0	0	0	0	0	0	0	0	0	0	0	0	0	0	0	82	0	0	0	0	0	0	0
AG48	Old	45	combi	wrinkle	dried	normal	normal	0.5	normal	0	0	0	0	0	0	0	0	0	0	0	0	0	0	0	0	0	0	0	0	0	0	0	0	0	0	0	0	0	0	0	0	78	0	0	0	0	0	0	0
AG49	Old	41	dried	freckles	normal	normal	normal	0.6	normal	0	0	0	0	0	0	0	0	0	0	0	0	0	0	0	0	0	0	0	0	0	0	0	0	21	0	0	0	0	0	0	0	195	0	0	0	0	0	0	0
AG05	Young	22	normal	acne	dried	normal	high	0.8	smooth	0	0	0	0	0	0	0	0	0	0	0	0	0	0	0	0	0	0	0	0	0	0	0	0	38	0	0	0	0	0	0	0	72	58	0	0	0	0	0	0
AG50	Old	45	dried	freckles	extremely dried	un-oily	low	0.3	normal	0	0	0	0	0	0	0	0	0	0	0	0	0	0	0	0	0	0	0	0	0	0	0	0	0	0	0	0	0	0	0	0	18	0	0	0	0	0	0	0
AG51	Young	29	dried	freckles	dried	normal	normal	0.4	normal	0	4	0	0	0	0	0	0	0	0	0	0	0	0	0	0	0	0	0	0	0	0	14	0	546	0	0	0	0	0	0	0	272	69	0	0	0	0	0	0
AG52	Old	44	combi	freckles	dried	normal	normal	0.4	smooth	0	0	0	0	0	0	0	0	0	0	0	0	0	0	0	0	0	0	0	0	0	0	0	0	11	0	0	0	0	0	0	0	482	0	0	0	0	0	0	0
AG53	Young	21	normal	acne	normal	normal	high	0.9	smooth	0	6	0	0	0	0	0	0	0	0	16	0	0	0	0	0	0	0	0	0	0	0	0	0	202	0	0	0	0	0	0	0	546	0	0	0	0	0	0	0
AG54	Old	48	dried	freckles	extremely dried	un-oily	low	0.3	normal	0	3	0	0	0	0	0	0	0	0	0	0	0	0	0	0	0	0	0	10	0	0	0	0	9	0	0	0	0	0	0	0	318	0	0	0	0	0	0	0
AG55	Old	42	dried	freckles	dried	un-oily	normal	0.6	normal	0	0	4	0	0	0	0	0	0	0	91	0	0	0	0	5	0	0	0	0	0	0	0	0	38	0	0	0	0	0	0	0	516	0	0	234	0	0	0	0
AG56	Old	41	combi	acne	normal	normal	normal	0.5	normal	0	0	0	0	0	0	0	0	0	0	0	0	0	0	0	0	0	0	0	0	0	0	0	0	0	0	0	0	0	0	0	0	91	0	0	0	0	0	0	0
AG57	Young	21	normal	acne	dried	normal	high	0.8	smooth	0	80	0	0	0	0	0	0	0	0	10	0	0	0	0	0	0	0	0	0	0	0	0	0	26	0	0	0	0	0	0	0	337	11	0	0	0	0	0	0
AG58	Young	29	combi	freckles	normal	normal	normal	0.4	smooth	0	0	0	0	0	0	0	0	0	0	0	0	0	0	0	0	0	0	0	0	0	0	12	0	227	0	0	0	0	0	0	0	96	55	0	0	0	0	0	0
AG59	Young	25	normal	freckles	normal	normal	normal	0.6	normal	0	0	0	0	0	0	0	0	0	0	9	0	0	0	0	0	0	0	0	0	0	0	0	0	19	0	0	0	0	0	0	0	150	13	0	0	0	0	0	0
AG06	Old	43	combi	freckles	dried	normal	normal	0.4	normal	0	10	0	0	0	0	0	0	0	0	44	0	0	0	0	0	0	0	0	0	0	0	0	0	21	0	0	0	0	8	0	0	94	0	0	66	0	0	0	0
AG60	Old	53	normal	freckles,wrinkle	dried	normal	low	0.2	normal	0	3	0	0	0	0	0	0	0	0	4	0	0	0	7	0	7	0	0	0	0	0	0	0	59	0	0	0	0	0	0	0	759	0	6	0	0	0	0	0
AG61	Young	21	normal	acne	normal	normal	high	0.8	smooth	0	10	0	0	0	0	0	0	0	0	0	0	0	0	0	0	0	0	0	0	0	0	0	0	192	0	0	0	0	0	0	0	932	86	0	0	0	0	0	0
AG07	Young	25	combi	none	dried	oily	normal	0.5	normal	0	0	0	0	0	0	0	0	0	0	0	0	0	0	0	0	0	0	0	0	0	0	0	0	0	0	0	0	0	0	0	0	1108	0	0	0	0	0	0	0
AG08	Young	21	normal	freckles	normal	normal	high	0.8	smooth	0	10	0	0	0	0	0	0	0	0	14	0	0	0	10	0	0	0	0	0	0	2	0	0	1956	0	0	0	0	0	0	0	1097	130	0	0	0	0	0	0
AG09	Old	52	dried	freckles	extremely dried	un-oily	low	0.2	bad	0	7	0	0	0	0	0	0	0	0	0	0	0	0	0	0	0	0	0	0	0	2	0	0	42	0	0	0	0	0	0	0	85	0	0	0	0	0	0	0
[truncated: 704 more columns]

## Sheet: Fig. 1a,b, d, and e
Relative abundance at genus level
Metadata						Relative abundance of microbiome at genus level, top 10
ID	age (categorical)	age (numerical)	elasticity (categorical)	elasticity (numerical)	Index	Propionibacterium	Staphylococcus	Streptococcus	Haemophilus	Corynebacterium	Ralstonia	Neisseria	Lactobacillus	Cupriavidus	Rothia	Other
AG01	Young	28	normal	0.5	0.377358	15.6299	2.08528	3.73802	0.774718	2.46941	1.30734	0.203364	0.0451919	0	0.458375	73.2884
AG10	Young	29	normal	0.5	0.384615	77.6293	1.74058	0.857446	0.619802	0.27297	2.86779	0.0931308	0.590899	0	0.218376	15.1097
AG11	Young	24	low	0.3	0.392157	59.8932	38.9658	0.0194911	0.0224898	0.809632	0	0	0	0	0	0.289368
AG12	Old	41	normal	0.6	0.416667	91.905	1.65993	0.396665	0.154118	1.07125	1.47044	0.0378979	0.290551	0	0.0277918	2.98636
AG13	Old	47	low	0.3	0.416667	16.019	63.3071	1.4038	3.05963	0.395685	3.05963	0.544382	0.562024	0.390645	0.34528	10.9128
AG14	Young	22	high	0.7	0.588235	81.9386	14.0526	0.339842	0.121217	0.359323	0.569289	0.00865838	0.147193	0.021646	0	2.44166
AG15	Young	26	normal	0.5	0.612245	54.9505	14.6362	0.56658	0.674255	0.930626	5.4043	0.0358919	0.538379	0.481977	0.043583	21.7377
AG16	Old	49	low	0.3	0.625	4.73867	0.21594	0.0839765	0	0.0199944	0.0959731	0	0.031991	0	0	94.8135
AG17	Young	22	normal	0.5	0.625	85.491	12.0862	0.0652301	0	0.740827	0.0116482	0.0186372	0	0	0.0139779	1.57251
AG18	Old	48	low	0.2	0.638298	57.5056	20.0929	1.58215	0.220034	3.78947	3.74756	0.0628667	0.391171	0.0279408	0.0803297	12.5
AG19	Old	42	normal	0.6	0.666667	77.9662	19.6512	0.191728	0.137746	0.86929	0.0874874	0.0372287	0	0	0.0465359	1.01262
AG21	Young	22	high	0.7	0.666667	59.7212	0.257982	0.113914	0.24123	0.0603076	0.435555	0.0737093	0.247931	0.187624	0	38.6605
AG22	Young	24	high	0.7	1.07143	52.6538	18.645	0.354242	0.0396995	0.0763452	0.219874	0.0213767	0.032065	0	0.0198498	27.9378
AG23	Young	27	normal	0.4	1.25	6.49071	1.28481	23.5781	16.7146	2.61204	1.98782	6.92403	0.233326	0.133329	5.52104	34.5202
AG24	Old	48	low	0.3	0.851064	59.352	3.63058	0.626798	0.214989	1.40802	1.16578	0.0787282	0	0.0181681	1.37472	32.1302
AG25	Young	23	high	0.8	0.869565	21.519	3.61684	2.75748	0.621101	1.62236	13.4153	0.208819	1.22614	0.68803	0.431023	53.8939
AG26	Old	40	normal	0.5	0.909091	12.7519	59.355	1.84515	0.419491	1.46518	0.0759948	0.0972733	0.419491	0.206706	0	23.3638
AG27	Young	26	normal	0.5	0.930233	72.6683	0.948744	1.02149	0.412234	0.484981	0.969962	0.0515292	0.651693	0	0.284926	22.5061
AG29	Young	28	low	0.3	1.37931	5.05298	7.50589	5.98509	3.40708	0.83644	0.323783	4.45202	0	0	0.718701	71.718
AG03	Old	40	normal	0.6	1.37931	41.8125	5.96229	19.4708	8.4732	0.679476	0.148495	5.5888	0	0	2.67741	15.187
AG34	Young	24	normal	0.6	1.48148	81.184	10.366	0.0627746	0	0.0791506	0.957996	0.024564	0.496738	0	0	6.82879
AG35	Young	22	normal	0.6	1.11111	79.8178	13.884	0	0	0.145343	0.0857154	0	0	0	0.00559013	6.06157
AG36	Young	26	normal	0.5	1.16279	14.7505	45.2746	0.601354	0	0.211988	0.0843626	0.0908521	5.8751	8.49034	0.114647	24.5063
AG37	Young	22	high	0.7	1.16279	92.7817	6.03946	0.0660153	0.0301784	0.154664	0.099966	0.0339507	0	0	0.0320646	0.762005
AG38	Old	45	low	0.3	1.21951	10.8654	73.8196	0.902773	0.496714	0.171867	0.00377729	0.0434388	3.14648	5.90579	0.0642139	4.57997
AG39	Old	47	normal	0.4	1.25	60.5471	23.7956	0.177793	0.0401468	0.630879	0.0286763	0	0.0516173	0	0	14.7281
AG04	Old	43	normal	0.5	1.72414	94.2244	3.60579	0.0173355	0.0317818	0.42761	0.190691	0	0.161798	0	0.00577851	1.33484
AG40	Old	46	normal	0.4	1.78571	4.23802	0.283529	0.0895355	0.0932662	0.111919	0.249953	0	0	0	0	94.9338
AG41	Old	48	low	0.2	1.92308	82.2829	7.33654	2.20646	2.01016	0.316704	0.630791	0.23033	0.104696	0.0706695	0.654347	4.15642
AG42	Young	20	high	0.9	1.92308	82.7387	16.0581	0.114666	0.0177651	0.642775	0.0581405	0	0	0	0	0.369838
AG44	Old	51	low	0.2	1.92308	33.7685	18.2394	1.81509	0.513038	1.98493	0.109684	0.205215	0.0035382	0	0.0353819	43.3252
AG46	Old	51	low	0.3	2	77.7484	8.5843	0.0146908	0	5.42579	0.0195877	0	0	0	0	8.20724
AG47	Old	43	normal	0.5	2.27273	67.5986	31.6631	0	0.00900414	0.364668	0.0180083	0	0.0180083	0	0	0.328651
AG48	Old	45	normal	0.5	1.42857	13.3945	75.3101	1.22983	0.485571	0.142067	0.239605	0.676406	1.76417	1.66027	0.0593711	5.03806
AG49	Old	41	normal	0.6	1.42857	67.0019	3.0365	3.66677	0.915992	2.1009	3.0281	1.43702	0.383764	0.445391	0.235301	17.7484
AG05	Young	22	high	0.8	1.46341	83.1551	8.17771	0.417922	0.124247	0.734187	0.161898	0.112952	0.0112952	0	0.120482	6.98419
AG50	Old	45	low	0.3	1.46341	20.8221	17.8524	4.02773	1.30123	5.76918	4.35364	2.22547	0.943695	0.0267542	0.406178	42.2717
AG51	Young	29	normal	0.4	1.5	11.0747	52.8088	5.23442	7.57387	2.01619	0.246636	1.37924	1.33614	0.957809	0.431014	16.9412
AG52	Old	44	normal	0.4	2.4	10.8488	0.86263	10.7053	19.5919	0.27197	0.18187	0.62403	0.0417132	0	0.885989	55.9859
AG53	Young	21	high	0.9	2.5	32.7219	46.729	1.02226	0.140168	1.49834	0.41567	0.166751	0.219918	0	0.125668	16.9603
AG54	Old	48	low	0.3	2.72727	86.6949	6.8416	0.654723	0.0862813	1.50231	0.253768	0.0329899	0.0532914	0	0.0279145	3.85221
AG55	Old	42	normal	0.6	2.91667	80.3428	1.27454	2.14767	0.181658	1.42397	1.96015	0.0175798	0.890712	0	0.263698	11.4972
AG56	Old	41	normal	0.5	3.18182	2.72984	17.4304	11.9526	0.0797564	2.39269	1.68576	0.880945	0.326276	0	1.36673	61.155
AG57	Young	21	high	0.8	3.18182	38.4739	3.81398	20.6548	1.30429	4.6158	1.03702	1.54751	0.494454	0.0106909	2.38407	25.6635
AG58	Young	29	normal	0.4	3.18182	53.0622	20.7956	2.39099	1.202	2.62774	3.51754	0.853367	0.353835	0.0130086	1.0615	14.1222
AG59	Young	25	normal	0.6	3.47826	82.6883	3.18956	0.805193	0.165408	0.371388	1.14225	0	0.736533	0	0.134199	10.7671
AG06	Old	43	normal	0.4	3.63636	85.6042	2.04994	2.66646	1.09741	0.40074	0.644266	0.47164	0.117139	0	0.144883	6.80333
AG60	Old	53	low	0.2	3.80952	9.92357	68.2135	0.219728	0.0406019	0.831144	0.554096	0.0238834	0.0262718	0	0.076427	20.0908
AG61	Young	21	high	0.8	3.80952	11.3677	13.2619	14.0632	13.3459	2.67444	0.123476	7.70807	1.46595	0.57272	1.06137	34.3553
AG07	Young	25	normal	0.5	3.80952	16.9977	7.96613	6.59276	3.24557	3.77829	3.3164	2.01078	0.899153	0.0123172	2.30639	52.8745
AG08	Young	21	high	0.8	4.28571	9.11888	9.75015	18.0627	6.87231	1.4482	0.684314	23.5717	1.37128	2.25187	0.742666	26.1259
AG09	Old	52	low	0.2	4.5	30.1363	13.3422	17.3261	3.73304	4.86957	0.483632	0.885651	0.214612	0	1.01563	27.9932

## Sheet: Fig.1c
Sequence read counts used for LEfSe analysis against age
Microbiome	Young	Old	Old	Young	Young	Young	Old	Young	Old	Young	Young	Young	Old	Young	Young	Young	Young	Old	Old	Old	Old	Old	Young	Young	Old	Old	Old	Old	Old	Young	Old	Young	Old	Old	Young	Old	Old	Old	Young	Young	Young	Old	Old	Young	Old	Young	Young	Old	Young
Unassigned|__|__|__|__|__|__	0	0	0	0	0	0	0	4	0	0	0	0	0	0	0	0	0	0	0	0	5	0	0	0	0	0	0	0	0	0	0	0	0	0	0	0	0	0	0	0	0	0	0	0	0	0	0	0	4
k__Bacteria|__|__|__|__|__|__	0	11	4	0	8	11	0	7	0	7	0	0	3	0	0	44	29	14	7	93	16	0	0	3	0	8	7	0	0	0	0	4	0	3	6	3	0	0	80	0	0	10	3	10	3	0	10	7	4
k__Bacteria|p__|c__|o__|f__|g__|s__	0	4	0	3	0	10	2	0	0	0	0	0	0	0	0	0	0	0	0	0	7	0	0	17	0	0	0	0	0	0	0	0	0	6	0	0	4	0	0	0	0	0	0	0	3	0	0	0	0
k__Bacteria|p__AD3|c__ABS-6|o__|f__|g__|s__	0	0	0	0	0	0	0	0	0	0	0	0	0	0	0	0	0	0	0	0	0	0	0	13	0	0	0	0	0	0	0	0	0	0	0	0	0	0	0	0	0	0	0	0	0	0	0	0	0
k__Bacteria|p__AD3|c__JG37-AG-4|o__|f__|g__|s__	0	0	0	0	0	0	0	0	0	0	0	0	0	0	0	0	0	0	0	0	0	0	0	4	0	0	0	0	0	0	0	0	0	0	0	0	0	0	0	0	0	0	0	0	0	0	0	0	0
k__Bacteria|p__Acidobacteria|c__Acidobacteria-6|o__CCU21|f__|g__|s__	0	0	0	0	0	0	0	0	0	0	0	0	0	0	0	0	0	0	0	0	0	0	0	6	0	0	0	0	0	0	0	0	0	0	0	0	0	0	0	0	0	0	0	0	0	0	0	0	0
k__Bacteria|p__Acidobacteria|c__Acidobacteria-6|o__iii1-15|f__|g__|s__	0	0	0	0	0	0	0	0	0	0	0	0	0	0	0	0	0	0	0	0	0	0	0	0	0	0	0	0	0	0	0	0	0	0	0	0	0	0	0	0	0	0	0	0	0	0	0	0	0
k__Bacteria|p__Acidobacteria|c__Acidobacteriia|o__Acidobacteriales|f__Acidobacteriaceae|__|__	0	0	0	0	0	0	0	0	0	0	0	0	0	0	0	0	0	0	0	0	0	0	0	4	0	0	0	0	0	0	0	0	0	0	0	0	0	0	0	0	0	0	0	0	0	0	0	0	0
k__Bacteria|p__Acidobacteria|c__Acidobacteriia|o__Acidobacteriales|f__Acidobacteriaceae|g__Terriglobus|s__	0	0	0	0	0	0	0	0	0	0	0	0	0	0	0	0	0	0	0	0	0	0	0	6	0	0	0	0	0	0	0	0	0	0	0	0	0	0	0	0	0	0	0	0	0	0	0	0	0
k__Bacteria|p__Acidobacteria|c__Acidobacteriia|o__Acidobacteriales|f__Koribacteraceae|g__Candidatus Koribacter|s__	0	0	0	0	0	0	0	0	0	0	0	0	0	0	0	0	0	0	0	0	0	0	0	3	0	0	0	0	0	0	0	0	0	0	0	0	0	0	0	0	0	0	0	0	0	0	0	0	0
k__Bacteria|p__Acidobacteria|c__DA052|o__Ellin6513|f__|g__|s__	0	0	0	5	19	0	0	0	0	17	0	0	0	0	0	0	0	0	4	0	236	43	34	5	0	15	0	0	0	0	0	0	0	23	16	0	91	0	10	0	9	44	4	0	18	0	14	0	17
k__Bacteria|p__Acidobacteria|c__Holophagae|o__Holophagales|f__Holophagaceae|g__|s__	0	0	0	0	0	0	0	0	0	4	0	0	0	0	0	0	0	0	0	0	14	0	0	0	0	0	0	0	0	0	0	0	0	0	0	0	0	0	0	0	0	0	0	0	0	0	0	0	0
k__Bacteria|p__Acidobacteria|c__Solibacteres|o__Solibacterales|f__|g__|s__	0	0	0	0	0	0	0	0	0	0	0	0	0	0	0	0	0	0	0	0	5	0	0	20	0	0	0	0	0	0	0	0	0	0	0	0	0	0	0	0	0	0	0	0	0	0	0	0	0
k__Bacteria|p__Acidobacteria|c__Solibacteres|o__Solibacterales|f__Solibacteraceae|g__Candidatus Solibacter|s__	0	0	0	0	0	0	0	0	0	0	0	0	0	0	0	0	0	0	0	0	0	0	0	10	0	0	0	0	0	0	0	0	0	0	0	0	0	0	0	0	0	0	0	0	0	0	0	0	0
k__Bacteria|p__Acidobacteria|c__Solibacteres|o__Solibacterales|f__[Bryobacteraceae]|g__|s__	0	0	0	0	11	0	0	0	0	0	0	0	0	0	0	0	0	0	0	0	0	0	0	0	0	0	0	0	0	0	0	0	0	3	0	0	0	0	0	0	0	0	7	0	13	0	10	0	0
k__Bacteria|p__Acidobacteria|c__Sva0725|o__Sva0725|f__|g__|s__	0	0	0	0	0	0	0	0	0	0	0	0	0	0	0	0	0	0	0	0	0	0	0	0	0	0	0	0	0	0	0	0	0	0	0	0	5	0	0	0	0	0	0	0	0	0	0	0	0
k__Bacteria|p__Acidobacteria|c__[Chloracidobacteria]|o__RB41|f__|g__|s__	0	0	0	0	0	0	0	0	0	0	0	0	0	0	0	0	0	0	0	0	0	0	0	0	0	0	0	0	0	0	0	0	0	0	0	0	0	0	0	0	0	0	7	0	0	0	0	0	0
k__Bacteria|p__Acidobacteria|c__[Chloracidobacteria]|o__RB41|f__Ellin6075|g__|s__	2	0	14	0	0	0	0	0	0	0	0	0	0	0	0	0	10	0	0	0	0	0	0	0	0	0	0	0	0	0	0	0	0	9	0	0	0	0	0	0	0	0	0	0	0	0	0	0	11
k__Bacteria|p__Actinobacteria|c__Acidimicrobiia|o__Acidimicrobiales|f__|g__|s__	0	0	0	0	0	0	0	0	0	0	0	0	0	0	4	0	0	0	0	0	0	0	0	0	0	0	0	0	0	0	0	0	0	3	0	0	0	0	0	0	0	0	0	0	0	0	0	0	0
k__Bacteria|p__Actinobacteria|c__Actinobacteria|o__Actinomycetales|__|__|__	0	0	0	0	0	0	0	0	0	0	0	0	0	0	1	0	0	0	0	0	0	0	0	0	0	0	0	0	0	0	0	0	0	4	0	10	0	0	0	0	0	0	0	0	0	0	0	0	4
k__Bacteria|p__Actinobacteria|c__Actinobacteria|o__Actinomycetales|f__|g__|s__	0	0	0	0	0	0	0	0	0	0	0	0	0	0	0	0	0	0	0	0	0	0	0	8	0	0	0	0	0	0	0	0	0	0	0	0	0	0	0	0	0	0	0	0	0	0	0	0	0
k__Bacteria|p__Actinobacteria|c__Actinobacteria|o__Actinomycetales|f__ACK-M1|g__|s__	0	0	0	0	9	0	0	0	3	0	0	0	0	0	0	0	0	0	0	0	20	8	0	0	0	0	0	0	0	0	0	0	0	0	0	0	0	0	0	0	0	0	0	0	7	0	2	2	6
k__Bacteria|p__Actinobacteria|c__Actinobacteria|o__Actinomycetales|f__Actinomycetaceae|g__|s__	0	0	0	50	11	0	0	0	0	0	0	0	0	0	0	0	19	2	0	0	0	0	0	0	0	0	0	0	0	0	0	14	0	0	0	0	0	0	0	12	0	0	0	0	0	0	0	0	0
k__Bacteria|p__Actinobacteria|c__Actinobacteria|o__Actinomycetales|f__Actinomycetaceae|g__Actinobaculum|s__	0	0	0	2	0	0	0	0	0	0	0	0	0	0	0	0	0	0	0	0	0	0	0	0	0	0	0	0	0	0	0	0	0	0	0	0	0	0	0	0	0	0	0	0	0	0	0	0	0
k__Bacteria|p__Actinobacteria|c__Actinobacteria|o__Actinomycetales|f__Actinomycetaceae|g__Actinomyces|s__	10	0	32	139	79	0	6	34	0	118	0	0	121	36	11	0	359	4	27	23	28	0	1532	501	0	0	0	0	21	38	0	546	11	211	202	9	38	0	26	227	19	21	59	192	90	0	1956	42	67
k__Bacteria|p__Actinobacteria|c__Actinobacteria|o__Actinomycetales|f__Actinomycetaceae|g__Actinomyces|s__europaeus	0	0	0	0	0	0	0	0	0	0	0	0	0	0	3	0	0	0	0	0	0	0	0	0	0	0	0	0	0	0	0	0	0	272	0	0	0	0	0	0	0	0	0	0	0	0	0	0	0
k__Bacteria|p__Actinobacteria|c__Actinobacteria|o__Actinomycetales|f__Actinomycetaceae|g__Mobiluncus|s__	0	0	0	0	0	0	0	0	0	0	0	0	0	0	0	0	0	0	0	0	0	0	0	0	0	0	0	0	0	0	0	0	0	24	0	0	0	0	0	0	0	0	0	0	0	0	0	0	0
k__Bacteria|p__Actinobacteria|c__Actinobacteria|o__Actinomycetales|f__Actinomycetaceae|g__Varibaculum|s__	0	0	0	0	0	0	0	0	0	0	0	0	0	0	0	0	0	0	0	0	0	0	0	6	0	0	0	0	0	0	0	0	0	0	0	0	0	0	0	0	0	0	0	0	0	0	0	0	0
k__Bacteria|p__Actinobacteria|c__Actinobacteria|o__Actinomycetales|f__Beutenbergiaceae|g__|s__	0	0	0	6	0	0	0	0	0	0	0	0	0	0	0	0	0	0	0	0	0	0	0	0	0	0	0	0	0	0	0	0	0	0	0	0	0	0	0	0	0	0	0	0	0	0	0	0	0
k__Bacteria|p__Actinobacteria|c__Actinobacteria|o__Actinomycetales|f__Brevibacteriaceae|g__Brevibacterium|__	0	7	0	16	0	0	0	0	0	0	0	0	0	6	13	0	28	0	0	0	0	0	0	0	0	0	0	0	0	0	0	0	0	13	0	0	0	0	0	0	0	8	0	0	0	0	0	0	0
k__Bacteria|p__Actinobacteria|c__Actinobacteria|o__Actinomycetales|f__Brevibacteriaceae|g__Brevibacterium|s__	0	0	0	21	0	0	0	0	0	0	0	0	0	0	0	0	0	0	0	0	0	0	0	0	0	0	0	0	0	0	0	0	0	0	0	0	0	0	0	0	0	0	0	0	0	0	0	0	0
k__Bacteria|p__Actinobacteria|c__Actinobacteria|o__Actinomycetales|f__Corynebacteriaceae|g__Corynebacterium|__	0	0	0	0	0	0	0	0	0	0	0	0	0	0	0	0	0	0	0	0	0	0	0	0	0	0	0	0	0	0	0	0	0	15	0	0	0	0	0	0	0	0	0	0	11	0	0	0	0
k__Bacteria|p__Actinobacteria|c__Actinobacteria|o__Actinomycetales|f__Corynebacteriaceae|g__Corynebacterium|s__	30	393	67	612	415	29	5	119	110	35	50	148	842	507	568	398	1694	467	411	66	606	0	223	1307	540	166	82	78	195	72	18	272	482	2292	546	318	516	91	337	96	150	94	759	932	1057	1108	1097	85	931
k__Bacteria|p__Actinobacteria|c__Actinobacteria|o__Actinomycetales|f__Corynebacteriaceae|g__Corynebacterium|s__durum	0	19	0	0	32	0	0	0	0	86	0	0	0	30	15	0	14	0	23	0	0	56	621	142	0	0	0	0	0	58	0	69	0	65	0	0	0	0	11	55	13	0	0	86	17	0	130	0	47
k__Bacteria|p__Actinobacteria|c__Actinobacteria|o__Actinomycetales|f__Corynebacteriaceae|g__Corynebacterium|s__kroppenstedtii	0	0	0	18	39	0	0	0	0	0	0	0	0	0	9	0	19	0	0	32	0	0	18	148	0	0	0	0	0	0	0	0	0	0	0	0	0	0	0	0	0	0	6	0	0	0	0	0	0
k__Bacteria|p__Actinobacteria|c__Actinobacteria|o__Actinomycetales|f__Corynebacteriaceae|g__Corynebacterium|s__mastitidis	0	12	0	30	0	0	0	0	0	0	0	0	0	83	0	0	0	0	0	0	0	101	0	14	0	0	0	0	0	0	0	0	0	0	0	0	234	0	0	0	0	66	0	0	0	0	0	0	32
k__Bacteria|p__Actinobacteria|c__Actinobacteria|o__Actinomycetales|f__Corynebacteriaceae|g__Corynebacterium|s__simulans	0	0	0	0	0	0	0	0	0	0	0	0	0	0	0	0	0	0	31	0	0	0	0	0	0	0	0	0	0	0	0	0	0	0	0	0	0	0	0	0	0	0	0	0	0	0	0	0	0
k__Bacteria|p__Actinobacteria|c__Actinobacteria|o__Actinomycetales|f__Dermabacteraceae|__|__	0	0	0	0	0	0	0	0	0	0	0	0	0	0	0	0	33	0	0	0	0	0	0	0	0	0	0	0	0	0	0	0	0	0	0	0	0	0	0	0	0	0	0	0	0	0	0	0	0
k__Bacteria|p__Actinobacteria|c__Actinobacteria|o__Actinomycetales|f__Dermabacteraceae|g__|s__	0	0	0	2	0	0	0	0	0	0	0	0	0	0	0	0	0	0	0	0	0	0	0	0	0	0	0	0	0	0	0	0	0	0	0	0	0	0	0	0	0	0	0	0	0	0	0	0	0
k__Bacteria|p__Actinobacteria|c__Actinobacteria|o__Actinomycetales|f__Dermabacteraceae|g__Brachybacterium|s__	0	0	0	0	0	0	0	0	0	0	0	0	0	0	0	0	0	0	0	0	0	0	0	0	0	0	0	0	0	0	0	0	0	23	0	0	0	0	0	0	0	0	0	0	0	0	0	0	0
k__Bacteria|p__Actinobacteria|c__Actinobacteria|o__Actinomycetales|f__Dermabacteraceae|g__Brachybacterium|s__conglomeratum	0	0	0	25	0	0	0	0	0	0	0	0	0	0	0	0	0	0	0	0	0	0	0	20	0	0	0	0	7	0	0	0	0	0	0	0	0	0	0	0	0	0	0	0	0	0	0	0	0
k__Bacteria|p__Actinobacteria|c__Actinobacteria|o__Actinomycetales|f__Dermacoccaceae|g__Dermacoccus|s__	0	0	0	157	0	41	0	0	0	0	0	0	0	0	0	0	0	0	6	0	17	24	0	21	10	0	0	0	22	0	0	231	13	642	343	0	0	0	13	0	0	70	37	0	2	0	0	12	15
k__Bacteria|p__Actinobacteria|c__Actinobacteria|o__Actinomycetales|f__Dietziaceae|g__Dietzia|s__	0	5	0	0	0	0	0	0	0	0	0	0	0	0	0	0	0	0	50	0	0	0	0	0	0	0	0	0	0	290	0	0	0	890	0	0	0	0	0	0	0	20	0	0	0	0	0	0	0
k__Bacteria|p__Actinobacteria|c__Actinobacteria|o__Actinomycetales|f__Geodermatophilaceae|__|__	0	0	0	0	0	0	0	0	0	0	0	0	0	0	0	0	12	0	0	0	0	0	0	0	0	0	0	0	0	0	0	0	0	0	0	0	0	0	0	0	0	0	4	0	0	0	0	0	0
k__Bacteria|p__Actinobacteria|c__Actinobacteria|o__Actinomycetales|f__Geodermatophilaceae|g__|s__	0	0	0	9	0	0	0	0	0	0	0	0	0	3	0	0	0	0	0	0	0	0	4	0	0	0	0	0	0	0	0	0	0	0	6	0	0	0	8	0	0	0	44	8	0	0	0	0	0
k__Bacteria|p__Actinobacteria|c__Actinobacteria|o__Actinomycetales|f__Geodermatophilaceae|g__Blastococcus|s__aggregatus	0	0	0	12	11	8	0	0	0	0	0	0	0	0	0	0	0	0	0	0	0	0	0	15	0	0	0	0	0	0	0	0	0	56	15	0	0	0	0	0	0	0	0	0	0	0	0	0	0
k__Bacteria|p__Actinobacteria|c__Actinobacteria|o__Actinomycetales|f__Gordoniaceae|g__Gordonia|s__	0	0	0	125	0	0	0	0	0	0	0	0	0	4	0	0	0	0	8	0	0	0	0	0	0	0	0	0	17	0	0	6	0	759	68	5	0	0	0	17	40	0	12	0	0	0	40	6	0
k__Bacteria|p__Actinobacteria|c__Actinobacteria|o__Actinomycetales|f__Intrasporangiaceae|__|__	0	0	0	16	0	41	0	19	0	0	0	0	73	0	0	0	0	0	86	0	50	0	0	0	0	0	0	0	0	2	0	0	0	8	25	13	0	0	36	13	7	210	39	0	0	0	59	8	0
k__Bacteria|p__Actinobacteria|c__Actinobacteria|o__Actinomycetales|f__Intrasporangiaceae|g__|s__	0	0	0	0	0	0	0	0	0	0	0	0	0	0	0	0	0	0	0	0	17	0	0	0	0	0	0	0	0	0	0	0	0	0	0	0	0	0	0	0	0	0	0	0	0	0	0	0	0
k__Bacteria|p__Actinobacteria|c__Actinobacteria|o__Actinomycetales|f__Intrasporangiaceae|g__Arsenicicoccus|s__	0	0	0	0	0	0	0	5	0	0	0	0	0	0	0	0	0	0	0	0	0	0	0	0	0	0	0	0	0	0	0	0	0	0	0	0	0	0	0	0	0	0	0	0	0	0	0	0	0
k__Bacteria|p__Actinobacteria|c__Actinobacteria|o__Actinomycetales|f__Microbacteriaceae|__|__	0	0	0	0	0	0	0	0	0	0	0	0	8	0	0	0	0	0	0	0	0	0	0	5	0	0	0	0	0	0	0	0	0	19	0	0	0	0	0	0	0	0	0	0	0	0	0	0	0
k__Bacteria|p__Actinobacteria|c__Actinobacteria|o__Actinomycetales|f__Microbacteriaceae|g__Curtobacterium|s__	0	0	0	0	0	0	0	0	0	0	0	0	0	0	0	0	35	0	7	0	0	0	0	0	0	0	0	0	0	0	0	0	0	0	0	0	0	0	0	0	0	0	0	0	0	0	0	0	0
k__Bacteria|p__Actinobacteria|c__Actinobacteria|o__Actinomycetales|f__Microbacteriaceae|g__Microbacterium|__	0	0	0	0	0	0	0	0	0	0	0	0	0	0	0	0	0	0	0	0	0	0	14	0	0	0	0	0	0	0	0	0	0	0	0	3	0	0	0	0	0	0	0	0	0	0	0	0	0
k__Bacteria|p__Actinobacteria|c__Actinobacteria|o__Actinomycetales|f__Micrococcaceae|__|__	0	0	0	0	19	0	0	0	0	0	0	0	0	0	0	0	0	0	0	0	0	0	0	0	0	0	0	0	0	0	0	0	0	28	0	0	0	0	0	0	0	0	0	0	0	0	0	0	0
k__Bacteria|p__Actinobacteria|c__Actinobacteria|o__Actinomycetales|f__Micrococcaceae|g__Arthrobacter|__	0	0	0	0	0	8	0	0	0	0	0	0	0	0	0	0	0	0	0	0	0	0	0	0	0	0	0	0	0	0	0	0	0	0	0	0	0	0	0	0	0	0	0	0	0	0	0	0	0
k__Bacteria|p__Actinobacteria|c__Actinobacteria|o__Actinomycetales|f__Micrococcaceae|g__Kocuria|__	0	0	0	22	10	0	0	0	0	0	0	0	0	0	0	0	0	0	0	0	21	6	0	0	0	0	0	0	0	0	0	24	0	0	0	0	0	0	0	0	0	0	0	0	0	0	0	0	0
k__Bacteria|p__Actinobacteria|c__Actinobacteria|o__Actinomycetales|f__Micrococcaceae|g__Kocuria|s__	0	0	0	27	0	0	0	77	0	0	0	0	0	0	0	0	0	0	21	0	0	0	0	61	0	0	0	0	0	0	0	0	0	582	28	0	0	0	44	0	0	0	0	0	8	0	0	0	8
k__Bacteria|p__Actinobacteria|c__Actinobacteria|o__Actinomycetales|f__Micrococcaceae|g__Kocuria|s__palustris	0	0	0	35	0	0	0	0	0	0	0	0	0	0	0	0	0	0	0	0	0	0	0	0	0	0	0	0	0	0	0	0	0	0	25	0	0	0	0	0	0	0	0	0	0	0	0	0	0
k__Bacteria|p__Actinobacteria|c__Actinobacteria|o__Actinomycetales|f__Micrococcaceae|g__Microbispora|s__rosea	0	0	0	0	0	0	2	0	0	0	0	0	0	0	0	0	0	0	0	0	0	0	0	12	0	0	0	0	0	0	0	0	0	0	0	0	0	0	0	0	0	0	0	0	0	0	0	0	0
k__Bacteria|p__Actinobacteria|c__Actinobacteria|o__Actinomycetales|f__Micrococcaceae|g__Micrococcus|s__	0	0	0	147	68	0	0	0	0	0	0	0	63	0	20	0	88	0	25	0	0	0	0	105	0	0	0	0	13	78	0	0	15	103	26	0	0	0	175	25	40	34	34	20	19	0	97	53	0
k__Bacteria|p__Actinobacteria|c__Actinobacteria|o__Actinomycetales|f__Micrococcaceae|g__Nesterenkonia|s__	0	0	0	6	0	0	0	0	0	0	0	0	0	0	0	0	0	0	0	0	0	0	0	0	0	0	0	0	0	0	0	0	0	51	0	0	0	0	0	0	0	0	0	0	0	0	32	0	0
k__Bacteria|p__Actinobacteria|c__Actinobacteria|o__Actinomycetales|f__Micrococcaceae|g__Rothia|__	0	0	0	12	0	0	0	0	0	0	0	0	0	0	0	0	0	0	0	0	0	0	0	3	0	0	0	0	0	0	0	0	0	0	0	5	0	0	8	0	0	0	0	0	0	0	0	0	0
k__Bacteria|p__Actinobacteria|c__Actinobacteria|o__Actinomycetales|f__Micrococcaceae|g__Rothia|s__	0	0	0	0	0	0	0	0	0	0	0	0	0	0	0	0	0	0	0	0	0	0	1	0	0	0	0	0	0	0	0	0	0	0	0	0	0	0	0	0	0	0	0	2	0	0	0	0	0
k__Bacteria|p__Actinobacteria|c__Actinobacteria|o__Actinomycetales|f__Micrococcaceae|g__Rothia|s__aeria	0	0	0	0	19	0	0	0	0	250	0	0	50	0	0	0	36	0	0	0	0	32	188	0	0	0	0	0	0	0	0	72	0	14	118	0	47	0	0	44	37	59	14	110	0	0	59	0	27
k__Bacteria|p__Actinobacteria|c__Actinobacteria|o__Actinomycetales|f__Micrococcaceae|g__Rothia|s__amarae	0	0	0	0	0	0	0	0	0	0	0	0	0	0	0	0	0	0	0	0	22	0	0	0	0	0	17	3	0	0	0	0	0	15	0	0	0	0	0	0	0	0	27	0	0	0	0	0	0
k__Bacteria|p__Actinobacteria|c__Actinobacteria|o__Actinomycetales|f__Micrococcaceae|g__Rothia|s__dentocariosa	0	0	0	316	39	0	0	43	0	0	13	0	0	30	11	0	141	0	0	0	77	0	394	74	0	0	0	0	0	31	0	45	0	18	53	0	0	0	0	76	81	0	33	67	23	0	286	14	50
k__Bacteria|p__Actinobacteria|c__Actinobacteria|o__Actinomycetales|f__Micrococcaceae|g__Rothia|s__mucilaginosa	0	11	28	49	32	0	0	0	0	0	0	2	130	22	0	0	715	25	426	53	62	105	1239	259	0	0	0	0	32	16	0	176	0	120	109	1	37	34	0	475	413	35	68	225	0	0	404	54	331
k__Bacteria|p__Actinobacteria|c__Actinobacteria|o__Actinomycetales|f__Micrococcaceae|g__Rothia|s__nasimurium	0	0	0	0	0	0	0	0	0	0	0	0	0	0	0	0	0	0	0	0	0	0	0	0	0	0	0	0	0	0	0	0	0	0	0	0	0	0	24	0	0	0	0	0	0	0	0	0	0
k__Bacteria|p__Actinobacteria|c__Actinobacteria|o__Actinomycetales|f__Micrococcaceae|g__Rothia|s__terrae	0	0	0	0	0	0	0	0	0	0	0	0	0	0	0	0	0	0	28	0	0	0	0	0	0	0	0	0	0	0	0	0	0	0	0	0	0	0	0	0	0	0	0	0	0	0	0	0	0
k__Bacteria|p__Actinobacteria|c__Actinobacteria|o__Actinomycetales|f__Micromonosporaceae|__|__	0	0	9	0	0	0	0	0	0	0	0	0	0	0	0	0	0	0	0	0	0	0	0	0	0	0	0	0	0	0	0	0	0	0	0	0	0	0	0	0	0	0	0	0	4	0	0	0	0
k__Bacteria|p__Actinobacteria|c__Actinobacteria|o__Actinomycetales|f__Mycobacteriaceae|g__Mycobacterium|__	0	0	0	0	0	0	0	0	0	0	0	0	0	0	0	0	0	0	0	0	16	18	0	0	3	0	0	0	0	0	0	0	0	0	0	0	0	0	0	0	0	0	0	0	6	0	13	0	0
k__Bacteria|p__Actinobacteria|c__Actinobacteria|o__Actinomycetales|f__Mycobacteriaceae|g__Mycobacterium|s__	0	14	0	0	0	7	0	0	0	0	0	0	0	0	0	0	0	0	0	0	0	0	0	0	0	0	0	0	4	0	0	0	0	13	0	13	0	0	0	0	13	0	3	0	0	0	43	0	0
k__Bacteria|p__Actinobacteria|c__Actinobacteria|o__Actinomycetales|f__Mycobacteriaceae|g__Mycobacterium|s__vaccae	0	0	0	30	0	45	0	0	0	0	0	0	0	0	0	0	0	0	16	0	0	0	0	0	5	0	6	0	0	8	0	0	0	152	0	8	0	0	35	0	0	0	0	0	0	0	0	0	11
k__Bacteria|p__Actinobacteria|c__Actinobacteria|o__Actinomycetales|f__Nakamurellaceae|g__|s__	0	0	0	16	0	0	0	0	0	0	0	0	0	0	0	0	0	0	0	0	0	0	0	10	0	0	0	0	0	0	0	0	0	3	0	0	0	0	0	0	0	0	0	0	0	0	0	0	0
k__Bacteria|p__Actinobacteria|c__Actinobacteria|o__Actinomycetales|f__Nocardiaceae|g__Rhodococcus|s__	0	0	0	12	7	0	0	0	0	0	0	0	0	0	0	0	0	0	0	0	0	7	0	0	0	0	0	0	0	0	0	0	0	34	0	0	0	0	0	0	0	0	0	51	0	0	13	0	0
k__Bacteria|p__Actinobacteria|c__Actinobacteria|o__Actinomycetales|f__Nocardiaceae|g__Rhodococcus|s__fascians	0	0	0	0	0	0	0	0	0	0	0	0	0	0	0	0	0	0	0	0	0	0	0	0	0	0	0	0	0	0	0	0	0	12	0	0	0	0	0	0	0	0	0	0	0	0	34	0	0
k__Bacteria|p__Actinobacteria|c__Actinobacteria|o__Actinomycetales|f__Nocardiaceae|g__Rhodococcus|s__ruber	0	0	0	0	0	0	0	0	0	0	0	0	0	0	0	0	0	0	0	0	0	0	0	8	0	0	0	0	0	0	0	0	0	0	0	0	0	0	0	0	0	0	0	0	0	0	0	0	0
k__Bacteria|p__Actinobacteria|c__Actinobacteria|o__Actinomycetales|f__Nocardioidaceae|__|__	0	0	0	0	0	0	0	0	0	0	0	0	7	0	0	0	0	0	0	0	0	0	0	0	0	0	0	0	3	0	0	0	0	0	0	0	0	0	0	0	0	0	0	0	0	0	2	0	0
k__Bacteria|p__Actinobacteria|c__Actinobacteria|o__Actinomycetales|f__Nocardioidaceae|g__|s__	0	0	0	0	0	0	0	0	0	0	0	0	0	0	0	0	0	0	7	0	7	0	0	8	0	0	0	0	0	0	0	0	0	3	0	0	0	0	0	0	0	0	0	0	5	0	0	3	0
k__Bacteria|p__Actinobacteria|c__Actinobacteria|o__Actinomycetales|f__Nocardioidaceae|g__Aeromicrobium|s__	0	0	0	3	0	0	0	0	0	0	0	0	0	0	0	0	0	0	0	0	0	0	0	0	0	0	0	0	0	0	0	0	0	0	0	0	0	0	0	0	0	0	0	0	0	0	0	0	0
k__Bacteria|p__Actinobacteria|c__Actinobacteria|o__Actinomycetales|f__Nocardioidaceae|g__Nocardioides|s__	0	0	0	11	0	0	0	0	0	0	0	0	0	0	0	0	0	0	0	0	0	0	0	0	0	0	0	0	0	0	0	0	0	0	0	0	0	0	0	0	0	0	5	0	0	0	0	0	0
k__Bacteria|p__Actinobacteria|c__Actinobacteria|o__Actinomycetales|f__Nocardioidaceae|g__Nocardioides|s__fulvus	0	0	0	0	0	0	0	0	0	0	0	0	0	0	0	0	0	0	0	0	0	0	0	0	0	0	0	0	0	0	0	0	0	0	0	0	0	0	8	0	0	0	0	0	0	0	0	0	0
k__Bacteria|p__Actinobacteria|c__Actinobacteria|o__Actinomycetales|f__Nocardioidaceae|g__Nocardioides|s__maritimus	0	0	0	0	0	0	0	0	0	0	0	0	0	0	0	0	0	0	0	0	0	0	0	7	0	0	0	0	0	0	0	0	0	0	0	0	0	0	0	0	0	0	0	0	0	0	8	0	0
k__Bacteria|p__Actinobacteria|c__Actinobacteria|o__Actinomycetales|f__Propionibacteriaceae|g__|s__	0	0	0	0	0	0	0	0	0	0	0	0	0	0	0	0	17	0	0	0	0	0	0	2	0	0	0	0	0	0	0	7	0	0	21	0	0	0	0	0	0	0	0	0	0	0	5	0	0
k__Bacteria|p__Actinobacteria|c__Actinobacteria|o__Actinomycetales|f__Propionibacteriaceae|g__Propionibacterium|__	0	0	0	0	0	0	0	0	0	0	0	0	0	0	2	0	0	0	0	0	0	0	0	0	0	0	0	0	0	0	0	0	0	0	0	2	0	0	0	3	4	0	0	0	0	0	0	0	0
k__Bacteria|p__Actinobacteria|c__Actinobacteria|o__Actinomycetales|f__Propionibacteriaceae|g__Propionibacterium|s__	0	0	0	0	0	0	0	0	0	0	0	0	0	0	0	0	0	0	0	0	0	0	0	0	0	0	0	0	0	0	0	0	20	0	0	0	0	0	0	0	0	0	0	0	0	0	0	0	0
k__Bacteria|p__Actinobacteria|c__Actinobacteria|o__Actinomycetales|f__Propionibacteriaceae|g__Propionibacterium|s__acnes	1136	36376	6317	720	27421	29745	1185	26325	10319	31376	34466	32612	4553	13540	34005	51231	14387	41743	19581	6787	8038	6356	2142	9949	39934	37710	49038	42660	22077	27384	17825	2048	3727	8561	3412	36689	23900	5653	4155	9289	6424	23966	4842	4327	16465	15877	5520	23220	20395
k__Bacteria|p__Actinobacteria|c__Actinobacteria|o__Actinomycetales|f__Propionibacteriaceae|g__Propionibacterium|s__granulosum	0	0	0	33	0	0	0	170	238	61	18	0	72	0	156	0	8	142	20	32	0	0	0	21	13	144	153	175	9	386	0	12	448	0	26	6	19	100	0	0	74	8	0	0	0	0	0	953	0
k__Bacteria|p__Actinobacteria|c__Actinobacteria|o__Actinomycetales|f__Pseudonocardiaceae|g__Actinomycetospora|s__	0	0	0	5	0	0	0	0	0	0	0	0	0	0	0	0	0	0	0	0	0	0	0	0	0	0	0	0	0	0	0	0	0	0	0	0	0	0	0	0	0	0	0	0	0	0	0	0	0
k__Bacteria|p__Actinobacteria|c__Actinobacteria|o__Actinomycetales|f__Pseudonocardiaceae|g__Pseudonocardia|s__	0	0	0	0	0	0	0	0	0	0	0	0	8	0	0	0	5	0	0	0	0	0	0	0	0	0	0	0	0	0	0	0	0	5	0	0	0	0	0	0	0	0	0	0	0	0	5	0	0
k__Bacteria|p__Actinobacteria|c__Actinobacteria|o__Actinomycetales|f__Sanguibacteraceae|g__|s__	0	0	0	0	11	0	0	0	0	0	0	0	0	0	0	0	0	0	0	0	0	0	0	0	0	0	0	0	0	0	0	0	0	0	0	0	0	0	0	0	0	0	0	0	0	0	0	0	0
k__Bacteria|p__Actinobacteria|c__Actinobacteria|o__Actinomycetales|f__Sporichthyaceae|g__|s__	0	0	0	0	0	0	0	0	0	0	0	0	0	0	0	0	0	0	0	0	18	0	0	0	0	0	0	0	0	0	0	0	0	0	0	0	0	0	0	0	0	0	0	0	0	0	0	0	0
k__Bacteria|p__Actinobacteria|c__Actinobacteria|o__Actinomycetales|f__Streptomycetaceae|__|__	0	0	0	0	0	0	0	0	0	0	0	0	0	0	3	0	0	0	0	0	0	0	0	0	0	0	0	0	0	0	0	0	0	0	0	0	0	0	0	0	0	0	0	0	0	0	0	0	0
k__Bacteria|p__Actinobacteria|c__Actinobacteria|o__Actinomycetales|f__Streptomycetaceae|g__Kitasatospora|s__	0	0	0	0	0	0	0	0	0	0	0	0	0	0	0	0	0	0	0	0	0	0	0	7	0	0	0	0	0	0	0	0	0	0	85	0	0	0	0	0	0	0	0	0	0	0	0	0	0
k__Bacteria|p__Actinobacteria|c__Actinobacteria|o__Actinomycetales|f__Streptomycetaceae|g__Streptomyces|s__mirabilis	0	0	0	0	0	0	0	0	0	0	0	0	0	0	0	0	0	0	0	0	0	6	0	0	0	0	0	0	0	0	0	0	0	0	0	0	0	0	0	0	0	0	0	0	0	0	0	0	0
k__Bacteria|p__Actinobacteria|c__Actinobacteria|o__Actinomycetales|f__Tsukamurellaceae|g__Tsukamurella|s__	0	0	0	0	0	0	0	0	0	0	0	0	0	0	0	0	0	0	0	0	0	0	0	0	0	0	0	0	0	0	0	0	0	6	0	0	0	0	0	0	0	0	0	0	0	0	15	0	0
k__Bacteria|p__Actinobacteria|c__Actinobacteria|o__Actinomycetales|f__Williamsiaceae|g__Williamsia|s__	0	0	0	0	0	0	0	0	0	0	0	0	0	0	0	0	0	0	0	0	0	85	0	0	0	0	0	0	0	0	0	282	0	747	379	0	10	0	0	0	0	0	0	0	0	0	0	0	7
k__Bacteria|p__Actinobacteria|c__Actinobacteria|o__Actinomycetales|f__Williamsiaceae|g__Williamsia|s__serinedens	0	0	0	0	0	0	0	0	0	0	0	0	0	0	0	0	10	0	0	0	0	0	0	0	0	0	0	0	0	0	0	0	0	0	0	0	0	0	0	0	0	0	0	0	0	0	0	0	0
k__Bacteria|p__Actinobacteria|c__Actinobacteria|o__Bifidobacteriales|f__Bifidobacteriaceae|g__Bifidobacterium|__	0	0	0	0	0	0	0	0	0	0	0	0	0	0	0	0	0	0	0	0	0	0	0	0	0	0	0	0	0	0	0	0	0	0	0	0	0	15	0	0	0	6	0	0	0	0	0	0	0
k__Bacteria|p__Actinobacteria|c__Actinobacteria|o__Bifidobacteriales|f__Bifidobacteriaceae|g__Bifidobacterium|s__	0	0	0	0	0	0	0	0	0	0	0	0	32	0	0	0	0	0	0	0	0	0	3	21	0	0	0	0	0	0	0	0	0	0	0	0	0	0	0	0	0	0	0	45	0	0	0	0	0
k__Bacteria|p__Actinobacteria|c__Actinobacteria|o__Bifidobacteriales|f__Bifidobacteriaceae|g__Bifidobacterium|s__animalis	0	0	0	0	0	0	0	0	0	0	0	0	0	0	0	0	0	0	0	0	0	0	13	0	0	0	0	0	0	0	0	0	0	0	0	0	0	0	0	0	0	0	0	39	0	0	0	5	0
k__Bacteria|p__Actinobacteria|c__Actinobacteria|o__Bifidobacteriales|f__Bifidobacteriaceae|g__Bifidobacterium|s__bifidum	0	0	0	0	0	0	0	0	0	0	0	0	475	0	0	0	0	0	0	0	0	0	0	117	0	0	0	0	0	0	0	0	0	0	0	0	0	0	0	0	0	0	0	266	0	0	0	0	0
k__Bacteria|p__Actinobacteria|c__Actinobacteria|o__Bifidobacteriales|f__Bifidobacteriaceae|g__Bifidobacterium|s__breve	0	0	0	0	0	0	0	0	0	0	0	0	14	0	0	0	0	0	0	0	0	0	0	0	0	0	0	0	0	0	0	0	0	0	0	0	0	0	0	0	0	0	0	58	0	0	0	0	0
k__Bacteria|p__Actinobacteria|c__Actinobacteria|o__Bifidobacteriales|f__Bifidobacteriaceae|g__Bifidobacterium|s__longum	0	0	0	12	0	15	0	0	0	0	0	0	4	0	0	0	0	0	0	0	0	0	0	41	0	0	0	0	0	0	0	0	0	11	0	0	0	0	0	0	0	3	0	81	0	0	0	0	0
k__Bacteria|p__Actinobacteria|c__Actinobacteria|o__Bifidobacteriales|f__Bifidobacteriaceae|g__Bifidobacterium|s__pseudolongum	0	6	0	0	9	0	0	0	0	0	0	0	0	0	0	0	0	0	0	0	0	0	0	0	0	0	0	0	0	0	0	0	0	0	0	0	0	0	0	0	0	8	0	0	0	0	0	0	0
k__Bacteria|p__Actinobacteria|c__Actinobacteria|o__Bifidobacteriales|f__Bifidobacteriaceae|g__Bifidobacterium|s__thermacidophilum	0	0	0	0	0	0	0	0	0	0	0	0	0	0	0	0	0	0	0	0	0	0	0	0	0	0	0	0	0	0	0	0	0	0	0	0	0	0	0	0	0	0	0	7	0	0	0	0	0
k__Bacteria|p__Actinobacteria|c__Actinobacteria|o__Bifidobacteriales|f__Bifidobacteriaceae|g__Gardnerella|s__	0	4	0	0	0	0	0	0	0	4	0	0	0	17	0	0	4	2	32	0	0	0	0	0	0	0	0	0	0	0	0	0	0	4	0	0	0	0	106	0	12	0	9	0	0	0	0	0	100
k__Bacteria|p__Actinobacteria|c__Actinobacteria|o__Bifidobacteriales|f__Bifidobacteriaceae|g__Scardovia|s__	0	0	0	5	0	0	0	0	0	0	0	0	0	0	0	0	0	0	0	0	0	0	0	0	0	0	0	0	0	0	0	0	0	0	0	0	0	0	0	0	0	0	0	0	0	0	0	0	0
k__Bacteria|p__Actinobacteria|c__Coriobacteriia|o__Coriobacteriales|f__Coriobacteriaceae|__|__	0	0	0	0	0	0	0	0	0	0	0	0	0	0	0	0	0	0	0	0	0	0	0	0	0	0	0	0	0	0	0	0	0	0	0	0	0	0	0	0	0	12	0	0	0	0	0	0	0
k__Bacteria|p__Actinobacteria|c__Coriobacteriia|o__Coriobacteriales|f__Coriobacteriaceae|g__|s__	0	0	0	0	0	0	0	0	0	0	0	0	0	19	0	0	0	0	0	0	0	0	0	11	0	0	0	0	0	0	0	0	0	0	0	0	0	0	0	0	0	0	0	0	0	0	0	0	0
k__Bacteria|p__Actinobacteria|c__Coriobacteriia|o__Coriobacteriales|f__Coriobacteriaceae|g__Adlercreutzia|s__	0	0	0	0	3	4	0	0	0	0	0	0	0	0	0	0	0	0	0	0	0	0	0	0	0	0	0	0	0	0	0	0	0	11	0	0	0	0	4	0	0	0	0	0	0	0	0	0	2
k__Bacteria|p__Actinobacteria|c__Coriobacteriia|o__Coriobacteriales|f__Coriobacteriaceae|g__Atopobium|__	0	0	0	0	0	0	0	0	0	0	0	0	0	0	0	0	0	0	0	0	0	0	0	0	0	0	0	0	0	0	0	0	0	0	37	0	0	0	0	0	0	0	0	0	0	0	0	0	0
k__Bacteria|p__Actinobacteria|c__Coriobacteriia|o__Coriobacteriales|f__Coriobacteriaceae|g__Atopobium|s__	0	0	0	0	0	0	0	0	0	0	0	0	0	0	0	0	11	0	0	0	0	8	54	0	2	0	0	0	0	0	0	5	0	13	0	0	0	0	0	14	0	0	0	0	0	0	20	8	0
k__Bacteria|p__Actinobacteria|c__Coriobacteriia|o__Coriobacteriales|f__Coriobacteriaceae|g__Atopobium|s__rimae	0	0	0	29	0	0	0	0	0	0	0	0	0	0	0	0	0	0	0	0	0	0	0	0	0	0	0	0	0	0	0	0	0	0	0	0	0	0	0	0	0	0	0	18	0	0	0	0	0
k__Bacteria|p__Actinobacteria|c__Coriobacteriia|o__Coriobacteriales|f__Coriobacteriaceae|g__Atopobium|s__vaginae	0	0	0	0	0	0	0	0	0	0	0	0	0	0	0	0	0	0	0	0	0	0	0	0	0	0	0	0	0	0	0	0	0	0	0	0	0	0	10	0	0	0	0	0	0	0	0	0	23
k__Bacteria|p__Actinobacteria|c__Coriobacteriia|o__Coriobacteriales|f__Coriobacteriaceae|g__Collinsella|s__aerofaciens	0	0	0	0	0	0	0	0	0	0	0	0	0	0	0	0	0	0	0	0	0	0	0	24	0	0	0	0	0	0	0	0	0	0	0	0	0	0	0	0	0	0	0	0	0	0	0	0	0
k__Bacteria|p__Actinobacteria|c__Coriobacteriia|o__Coriobacteriales|f__Coriobacteriaceae|g__Olsenella|s__profusa	0	0	0	7	0	0	0	0	0	0	0	0	0	0	0	0	0	0	0	0	0	0	0	0	0	0	0	0	0	0	0	0	0	0	0	0	0	0	0	0	0	0	0	0	0	0	0	0	0
k__Bacteria|p__Actinobacteria|c__MB-A2-108|o__0319-7L14|f__|g__|s__	0	0	0	0	0	0	0	0	0	0	0	0	0	4	0	0	0	0	0	0	0	0	0	0	0	0	0	0	0	0	0	0	0	0	0	0	0	0	0	0	0	0	0	0	0	0	0	0	0
k__Bacteria|p__Actinobacteria|c__Nitriliruptoria|o__Euzebyales|f__Euzebyaceae|g__Euzebya|s__	0	0	0	0	0	0	0	0	0	0	0	0	0	0	0	0	0	0	0	0	0	0	0	0	0	0	0	0	0	0	0	0	0	0	0	0	0	0	0	0	0	0	0	0	0	0	5	0	0
k__Bacteria|p__Actinobacteria|c__Nitriliruptoria|o__Nitriliruptorales|f__Nitriliruptoraceae|g__|s__	0	0	0	0	0	0	0	0	0	0	0	0	0	0	0	0	0	0	13	0	0	0	0	0	0	0	0	0	0	0	0	0	0	0	0	0	0	0	0	0	0	0	0	0	0	0	0	0	0
k__Bacteria|p__Actinobacteria|c__Thermoleophilia|o__Gaiellales|f__Gaiellaceae|g__|s__	0	0	0	0	0	0	0	0	0	0	0	0	0	0	0	0	0	0	0	0	0	0	0	0	0	0	0	0	0	0	0	0	0	0	0	0	0	0	0	0	0	0	0	0	0	0	0	4	0
k__Bacteria|p__Actinobacteria|c__Thermoleophilia|o__Solirubrobacterales|f__Conexibacteraceae|g__|s__	0	0	0	0	0	0	0	0	0	0	0	0	0	0	0	0	0	0	6	0	0	0	0	0	0	0	0	0	0	0	0	0	0	0	0	0	0	0	0	0	0	0	0	0	0	0	0	0	4
k__Bacteria|p__Actinobacteria|c__Thermoleophilia|o__Solirubrobacterales|f__Patulibacteraceae|g__|s__	0	0	0	0	0	0	0	0	0	0	0	0	0	0	0	0	0	0	0	0	0	0	0	0	0	0	0	0	0	0	0	0	0	2	0	0	0	0	0	0	0	0	0	0	0	0	0	0	0
k__Bacteria|p__Actinobacteria|c__Thermoleophilia|o__Solirubrobacterales|f__Patulibacteraceae|g__Patulibacter|s__	0	0	0	0	0	0	0	0	0	0	0	0	0	0	0	0	0	0	0	0	0	0	0	10	0	0	0	0	0	0	0	0	0	0	0	0	0	0	0	0	0	0	0	0	0	0	0	0	0
k__Bacteria|p__Armatimonadetes|c__[Fimbriimonadia]|o__[Fimbriimonadales]|f__[Fimbriimonadaceae]|g__Fimbriimonas|s__	0	5	0	0	0	0	0	0	0	0	0	0	0	3	0	0	0	0	2	41	0	0	0	0	0	0	0	0	0	0	0	5	0	2	8	0	0	0	0	0	0	0	7	0	0	0	0	0	4
k__Bacteria|p__BRC1|c__PRR-11|o__|f__|g__|s__	0	0	0	0	0	0	0	0	0	0	0	0	0	0	0	0	0	0	0	0	0	0	0	4	0	0	0	0	0	0	0	0	0	0	0	0	0	0	0	0	0	0	0	0	0	0	0	0	0
k__Bacteria|p__Bacteroidetes|c__Bacteroidia|o__Bacteroidales|__|__|__	0	0	0	0	0	0	0	0	0	0	0	0	0	0	0	0	0	0	0	0	0	0	0	0	0	0	0	0	0	0	0	0	0	0	0	0	0	0	0	0	0	0	0	6	0	0	0	0	0
k__Bacteria|p__Bacteroidetes|c__Bacteroidia|o__Bacteroidales|f__|g__|s__	0	0	0	6	0	0	0	0	0	0	0	0	0	0	0	0	3	0	0	0	0	0	0	10	0	0	0	0	0	0	0	7	0	0	0	2	0	0	0	3	4	7	0	13	0	0	0	0	0
k__Bacteria|p__Bacteroidetes|c__Bacteroidia|o__Bacteroidales|f__Bacteroidaceae|g__Bacteroides|s__	0	0	0	0	0	2	0	5	0	0	0	0	0	0	0	0	0	0	0	17	0	0	0	9	0	0	2	0	0	0	0	0	0	9	18	0	0	0	0	0	0	0	0	34	0	0	76	8	0
k__Bacteria|p__Bacteroidetes|c__Bacteroidia|o__Bacteroidales|f__Bacteroidaceae|g__Bacteroides|s__caccae	0	0	0	0	0	0	0	0	0	0	0	0	13	0	0	0	0	0	0	0	0	0	0	0	0	0	0	0	0	0	0	0	0	0	0	0	0	0	0	0	0	0	0	0	0	0	0	0	0
k__Bacteria|p__Bacteroidetes|c__Bacteroidia|o__Bacteroidales|f__Bacteroidaceae|g__Bacteroides|s__coprophilus	0	0	0	0	0	0	0	0	0	0	0	0	0	0	0	0	0	0	0	0	0	0	0	0	0	0	0	0	0	0	0	0	0	6	0	0	0	0	0	0	0	0	0	0	0	0	0	0	0
k__Bacteria|p__Bacteroidetes|c__Bacteroidia|o__Bacteroidales|f__Bacteroidaceae|g__Bacteroides|s__fragilis	0	0	0	0	0	0	0	0	0	0	0	0	12	0	0	0	0	0	0	0	0	0	0	0	0	0	0	0	0	0	0	0	0	0	0	0	0	0	0	0	0	0	0	18	0	0	0	0	0
k__Bacteria|p__Bacteroidetes|c__Bacteroidia|o__Bacteroidales|f__Bacteroidaceae|g__Bacteroides|s__ovatus	0	0	0	0	0	0	0	0	0	0	0	0	0	0	0	0	0	0	0	0	0	0	0	9	0	0	0	0	0	0	0	0	0	0	0	0	0	0	0	0	0	0	0	0	0	0	0	0	0
k__Bacteria|p__Bacteroidetes|c__Bacteroidia|o__Bacteroidales|f__Bacteroidaceae|g__Bacteroides|s__plebeius	0	0	23	0	0	0	0	0	0	0	0	0	0	0	0	0	0	0	0	0	0	0	0	0	0	0	0	0	0	0	0	0	0	0	0	0	0	0	4	0	0	0	0	0	0	0	78	0	0
k__Bacteria|p__Bacteroidetes|c__Bacteroidia|o__Bacteroidales|f__Bacteroidaceae|g__Bacteroides|s__uniformis	0	0	0	0	0	0	0	0	0	0	0	0	0	0	0	0	0	0	0	0	0	0	0	0	0	0	0	0	0	0	0	0	0	0	0	0	0	0	0	0	0	0	0	0	0	0	18	0	0
k__Bacteria|p__Bacteroidetes|c__Bacteroidia|o__Bacteroidales|f__Porphyromonadaceae|g__Paludibacter|s__	0	0	0	0	0	0	0	0	0	0	0	0	0	0	0	0	0	0	0	0	0	0	0	5	0	0	0	0	0	0	0	16	0	0	0	0	0	0	0	0	0	0	0	10	0	0	0	0	0
k__Bacteria|p__Bacteroidetes|c__Bacteroidia|o__Bacteroidales|f__Porphyromonadaceae|g__Parabacteroides|s__	0	0	0	0	0	0	0	0	0	0	0	0	0	0	0	0	0	0	0	0	0	0	0	10	0	0	0	0	0	0	0	0	0	0	0	0	0	0	0	0	0	0	0	0	0	0	0	0	0
k__Bacteria|p__Bacteroidetes|c__Bacteroidia|o__Bacteroidales|f__Porphyromonadaceae|g__Porphyromonas|s__	8	0	14	11	8	0	0	0	0	0	0	0	192	16	3	0	147	0	4	26	41	7	0	116	0	0	0	0	0	68	0	261	9	91	670	2	90	0	7	124	7	8	12	377	15	0	149	9	11
k__Bacteria|p__Bacteroidetes|c__Bacteroidia|o__Bacteroidales|f__Porphyromonadaceae|g__Porphyromonas|s__endodontalis	0	0	0	0	0	0	0	0	0	0	0	0	0	0	0	0	0	0	0	0	0	0	0	8	0	0	0	0	0	0	0	34	0	0	0	0	0	0	0	0	0	0	0	21	0	0	0	0	0
k__Bacteria|p__Bacteroidetes|c__Bacteroidia|o__Bacteroidales|f__Porphyromonadaceae|g__Tannerella|s__	0	0	0	0	0	0	0	0	0	0	0	0	14	0	0	0	0	0	0	0	0	7	0	7	0	0	0	0	0	0	0	11	0	0	27	0	0	0	0	8	0	0	0	11	0	0	10	0	0
k__Bacteria|p__Bacteroidetes|c__Bacteroidia|o__Bacteroidales|f__Prevotellaceae|g__Prevotella|s__	0	9	0	113	8	29	0	9	3	0	0	2	159	106	0	0	20	2	33	0	10	5	104	65	0	2	11	0	0	0	0	56	0	159	102	0	0	11	3	37	8	10	3	102	3	0	86	62	24
k__Bacteria|p__Bacteroidetes|c__Bacteroidia|o__Bacteroidales|f__Prevotellaceae|g__Prevotella|s__copri	0	2	0	0	0	0	0	0	0	0	0	0	0	0	0	0	0	0	0	0	0	0	0	5	0	0	0	0	0	0	0	0	0	0	0	0	0	6	0	0	0	0	0	0	0	0	0	0	0
k__Bacteria|p__Bacteroidetes|c__Bacteroidia|o__Bacteroidales|f__Prevotellaceae|g__Prevotella|s__intermedia	0	0	0	0	0	0	0	0	0	11	0	0	0	0	0	0	0	0	0	0	0	0	0	0	0	0	0	0	0	3	0	12	0	0	0	0	0	0	0	5	0	0	3	0	0	0	0	13	0
k__Bacteria|p__Bacteroidetes|c__Bacteroidia|o__Bacteroidales|f__Prevotellaceae|g__Prevotella|s__melaninogenica	6	6	0	79	19	0	0	2	0	0	0	4	42	32	0	13	252	0	0	0	32	21	1007	59	0	0	0	0	0	0	0	74	28	104	52	0	8	13	7	226	48	4	10	186	11	0	98	13	37
k__Bacteria|p__Bacteroidetes|c__Bacteroidia|o__Bacteroidales|f__Prevotellaceae|g__Prevotella|s__nanceiensis	4	0	0	0	0	0	0	0	0	0	0	0	174	0	0	0	0	0	0	0	19	3	105	29	0	0	0	0	0	9	0	55	10	6	136	0	0	0	0	19	20	0	5	43	3	0	27	0	0
k__Bacteria|p__Bacteroidetes|c__Bacteroidia|o__Bacteroidales|f__Prevotellaceae|g__Prevotella|s__nigrescens	0	0	0	10	0	0	0	0	0	0	0	0	0	0	0	0	0	0	0	0	0	0	0	0	0	0	0	0	0	0	0	27	0	10	27	0	0	0	0	18	0	0	0	11	9	0	0	0	0
k__Bacteria|p__Bacteroidetes|c__Bacteroidia|o__Bacteroidales|f__Prevotellaceae|g__Prevotella|s__pallens	0	0	0	0	0	0	0	0	0	0	0	0	21	0	0	5	10	0	0	0	13	3	28	20	0	0	2	0	0	8	0	0	0	10	11	0	0	0	0	22	0	0	0	6	0	0	6	0	0
k__Bacteria|p__Bacteroidetes|c__Bacteroidia|o__Bacteroidales|f__Rikenellaceae|g__|s__	0	0	0	0	0	0	0	0	0	0	0	0	0	0	0	0	0	0	0	0	5	0	0	34	0	0	0	0	0	0	0	0	0	0	0	0	0	0	0	0	0	0	0	0	0	0	0	0	0
k__Bacteria|p__Bacteroidetes|c__Bacteroidia|o__Bacteroidales|f__Rikenellaceae|g__Alistipes|__	0	0	0	0	0	0	0	0	0	0	0	0	0	0	0	0	0	0	0	0	0	0	0	9	0	0	0	0	0	0	0	0	0	0	0	0	0	0	0	0	0	0	0	0	0	0	0	0	0
k__Bacteria|p__Bacteroidetes|c__Bacteroidia|o__Bacteroidales|f__Rikenellaceae|g__Blvii28|s__	0	0	0	0	0	0	0	0	0	0	0	0	0	0	0	0	0	0	0	0	0	0	0	17	0	0	0	0	0	0	0	0	0	0	0	0	0	0	0	0	0	0	0	0	0	0	0	0	0
k__Bacteria|p__Bacteroidetes|c__Bacteroidia|o__Bacteroidales|f__Rikenellaceae|g__Rikenella|s__	0	5	0	0	0	0	0	0	0	0	0	0	0	0	0	0	0	0	0	0	0	0	0	0	0	0	0	0	0	0	0	0	0	0	0	0	0	0	0	0	0	0	0	0	0	0	0	0	0
k__Bacteria|p__Bacteroidetes|c__Bacteroidia|o__Bacteroidales|f__S24-7|g__|s__	0	0	0	0	0	0	0	0	0	0	0	0	0	6	0	0	0	0	0	0	0	0	0	21	0	0	0	0	0	0	7	0	6	0	0	0	0	0	0	0	0	0	0	0	0	0	0	0	0
k__Bacteria|p__Bacteroidetes|c__Bacteroidia|o__Bacteroidales|f__[Barnesiellaceae]|g__|s__	0	0	0	0	0	0	0	0	0	0	0	0	7	0	0	0	0	0	0	0	0	0	0	0	0	0	0	0	0	0	0	0	0	0	0	0	0	0	0	0	0	0	0	0	0	0	0	0	0
k__Bacteria|p__Bacteroidetes|c__Bacteroidia|o__Bacteroidales|f__[Odoribacteraceae]|g__Odoribacter|s__	0	8	0	0	0	0	0	0	0	0	0	0	0	0	0	0	0	0	0	0	0	0	0	0	0	0	0	0	0	0	0	0	0	0	0	0	0	0	0	0	0	0	0	0	0	0	0	2	0
k__Bacteria|p__Bacteroidetes|c__Bacteroidia|o__Bacteroidales|f__[Paraprevotellaceae]|g__[Prevotella]|s__	0	0	21	5	0	0	0	0	0	0	0	0	424	0	0	0	47	0	0	0	0	0	98	0	0	6	0	0	6	68	0	54	0	4	62	0	11	0	0	53	12	0	4	0	0	0	53	0	12
k__Bacteria|p__Bacteroidetes|c__Bacteroidia|o__Bacteroidales|f__[Paraprevotellaceae]|g__[Prevotella]|s__tannerae	0	0	0	23	0	0	0	0	0	0	0	0	0	0	0	0	0	0	0	0	0	0	0	0	0	0	0	0	0	0	0	16	0	0	17	0	0	0	0	0	0	0	0	41	0	0	0	11	0
k__Bacteria|p__Bacteroidetes|c__Cytophagia|o__Cytophagales|f__|g__|s__	0	0	0	0	0	0	0	0	0	0	0	0	0	0	0	0	0	0	0	0	0	0	0	0	0	0	0	0	0	0	0	0	0	0	0	0	0	0	0	0	0	0	0	0	0	0	7	0	0
k__Bacteria|p__Bacteroidetes|c__Cytophagia|o__Cytophagales|f__Cytophagaceae|g__|s__	0	0	0	0	11	0	0	0	0	0	0	0	0	0	0	0	0	0	0	0	0	0	0	0	0	0	0	0	0	0	0	0	0	0	0	0	0	0	0	0	0	0	0	0	0	0	3	0	0
k__Bacteria|p__Bacteroidetes|c__Cytophagia|o__Cytophagales|f__Cytophagaceae|g__Cytophaga|s__	0	0	0	0	0	0	0	0	0	0	0	0	0	0	0	0	0	0	0	0	0	0	0	0	0	0	0	0	0	0	0	0	0	0	0	0	0	0	0	0	0	0	0	0	0	0	58	0	0
k__Bacteria|p__Bacteroidetes|c__Cytophagia|o__Cytophagales|f__Cytophagaceae|g__Dyadobacter|s__	0	0	0	0	0	0	0	0	0	0	0	0	0	0	0	0	0	0	0	0	0	0	0	0	0	0	0	0	4	0	0	0	0	0	0	0	0	0	0	0	0	0	0	0	0	0	0	0	0
k__Bacteria|p__Bacteroidetes|c__Cytophagia|o__Cytophagales|f__Cytophagaceae|g__Hymenobacter|s__	0	0	10	0	0	0	0	0	0	0	0	0	0	0	0	0	0	0	0	0	0	0	0	0	0	0	0	0	0	0	0	0	0	0	0	0	0	0	3	0	0	0	0	7	0	0	0	0	0
k__Bacteria|p__Bacteroidetes|c__Cytophagia|o__Cytophagales|f__Cytophagaceae|g__Spirosoma|s__	0	0	0	0	0	0	0	0	0	0	0	0	0	0	0	0	0	0	0	0	7	0	0	0	0	0	0	0	0	0	0	0	0	0	0	0	0	0	0	0	0	0	0	0	0	0	0	0	0
k__Bacteria|p__Bacteroidetes|c__Cytophagia|o__Cytophagales|f__Flammeovirgaceae|g__|s__	0	0	0	0	0	0	0	0	0	0	0	0	0	0	0	0	0	0	3	0	0	0	0	0	0	0	0	0	0	0	0	0	0	0	0	0	0	0	0	0	0	0	0	0	0	0	0	0	0
k__Bacteria|p__Bacteroidetes|c__Cytophagia|o__Cytophagales|f__[Amoebophilaceae]|g__Candidatus Cardinium|s__	0	0	0	0	0	0	0	0	0	77	0	0	0	0	0	0	0	0	0	0	0	0	0	0	0	0	0	0	0	0	0	4	0	0	0	0	0	0	0	0	0	16	0	0	0	0	0	0	0
k__Bacteria|p__Bacteroidetes|c__Flavobacteriia|o__Flavobacteriales|f__Flavobacteriaceae|__|__	0	0	0	0	0	0	0	0	0	0	0	0	0	0	0	0	0	0	5	0	0	0	0	0	0	0	0	0	0	0	0	0	0	0	0	0	0	0	0	0	0	0	0	0	0	0	0	0	0
k__Bacteria|p__Bacteroidetes|c__Flavobacteriia|o__Flavobacteriales|f__Flavobacteriaceae|g__|s__	0	0	0	0	0	0	0	0	0	0	0	0	0	0	0	0	0	0	0	0	0	0	0	0	0	0	0	0	0	0	0	0	0	11	0	0	0	0	0	0	0	10	0	0	0	0	0	0	0
k__Bacteria|p__Bacteroidetes|c__Flavobacteriia|o__Flavobacteriales|f__Flavobacteriaceae|g__Capnocytophaga|s__	0	0	33	76	0	3	0	4	0	5	0	0	371	7	0	0	14	0	0	45	23	10	144	27	3	0	0	0	0	25	0	482	0	8	143	0	97	0	0	38	0	3	0	129	6	0	170	0	7
k__Bacteria|p__Bacteroidetes|c__Flavobacteriia|o__Flavobacteriales|f__Flavobacteriaceae|g__Capnocytophaga|s__canimorsus	0	0	0	0	3	0	0	0	0	0	0	0	0	0	0	0	0	0	0	0	0	0	0	0	0	0	0	0	0	0	0	0	0	0	0	0	0	0	4	0	0	0	0	0	0	0	0	0	0
k__Bacteria|p__Bacteroidetes|c__Flavobacteriia|o__Flavobacteriales|f__Flavobacteriaceae|g__Capnocytophaga|s__ochracea	0	0	0	16	0	0	0	0	0	0	0	0	0	3	0	0	0	0	4	0	0	0	0	7	0	0	0	0	0	0	0	15	0	6	3	0	3	0	0	0	7	0	7	0	0	0	23	5	0
k__Bacteria|p__Bacteroidetes|c__Flavobacteriia|o__Flavobacteriales|f__Flavobacteriaceae|g__Flavobacterium|__	0	0	0	0	0	0	0	0	0	0	0	0	0	0	0	0	0	0	0	0	3	0	0	0	0	0	0	0	0	0	0	19	0	0	0	0	0	0	0	0	0	4	0	0	0	0	0	0	0
k__Bacteria|p__Bacteroidetes|c__Flavobacteriia|o__Flavobacteriales|f__Flavobacteriaceae|g__Flavobacterium|s__	0	0	0	0	0	0	0	0	0	0	0	0	0	0	0	0	0	0	0	0	23	0	5	5	0	0	0	0	18	0	0	5	0	0	0	0	0	0	0	0	0	0	35	0	0	0	33	0	0
k__Bacteria|p__Bacteroidetes|c__Flavobacteriia|o__Flavobacteriales|f__Flavobacteriaceae|g__Flavobacterium|s__succinicans	0	0	0	13	0	0	0	0	0	0	0	0	0	0	0	0	0	0	0	0	33	0	0	0	0	0	0	0	0	0	0	15	0	0	0	0	0	0	0	0	0	0	226	5	0	0	0	0	0
k__Bacteria|p__Bacteroidetes|c__Flavobacteriia|o__Flavobacteriales|f__Flavobacteriaceae|g__Gaetbulibacter|s__marinus	0	0	0	0	0	0	0	0	0	0	0	0	5	0	0	0	0	0	0	0	0	0	0	0	0	0	0	0	0	0	0	0	0	0	0	0	0	0	0	0	0	0	0	0	0	0	0	0	0
k__Bacteria|p__Bacteroidetes|c__Flavobacteriia|o__Flavobacteriales|f__[Weeksellaceae]|g__|s__	0	0	0	22	0	0	0	9	0	0	0	0	18	0	6	0	25	0	0	0	21	0	13	42	0	0	2	0	0	8	0	20	0	9	81	0	49	2	7	38	0	0	0	874	0	0	0	0	0
k__Bacteria|p__Bacteroidetes|c__Flavobacteriia|o__Flavobacteriales|f__[Weeksellaceae]|g__Chryseobacterium|s__	0	0	0	18	0	11	0	0	0	31	0	0	18	4	0	0	5	0	0	0	5	0	142	12	2	0	6	0	78	0	0	46	0	68	21	3	9	0	0	0	0	0	7	3	0	0	50	10	3
k__Bacteria|p__Bacteroidetes|c__Flavobacteriia|o__Flavobacteriales|f__[Weeksellaceae]|g__Cloacibacterium|s__	0	0	0	0	4	0	0	0	0	0	0	0	6	0	7	0	6	0	0	0	60	0	0	0	0	0	0	0	0	0	0	0	0	4	0	0	14	0	0	0	0	0	0	0	0	0	0	0	0
k__Bacteria|p__Bacteroidetes|c__Sphingobacteriia|o__Sphingobacteriales|f__|g__|s__	0	0	0	2	0	0	0	0	0	0	5	0	0	0	0	0	0	0	0	0	16	0	0	0	0	0	0	0	0	0	0	0	0	5	0	0	0	0	0	0	0	0	0	0	3	0	13	3	5
k__Bacteria|p__Bacteroidetes|c__Sphingobacteriia|o__Sphingobacteriales|f__Sphingobacteriaceae|g__|s__	0	0	0	0	0	0	0	0	0	0	0	0	0	0	0	0	0	0	0	0	0	0	0	0	0	0	0	0	0	2	0	0	0	0	11	0	0	0	0	0	0	0	0	0	0	0	0	0	0
k__Bacteria|p__Bacteroidetes|c__Sphingobacteriia|o__Sphingobacteriales|f__Sphingobacteriaceae|g__Pedobacter|s__	0	0	0	0	0	0	0	0	0	0	0	0	0	0	0	0	0	0	0	0	0	0	17	0	0	0	0	0	0	0	0	0	0	0	0	0	0	0	0	0	0	0	4	0	0	0	7	0	0
k__Bacteria|p__Bacteroidetes|c__Sphingobacteriia|o__Sphingobacteriales|f__Sphingobacteriaceae|g__Pedobacter|s__cryoconitis	0	0	0	0	0	0	0	0	0	0	0	0	0	0	0	0	0	0	7	0	0	0	0	0	0	0	0	0	0	0	0	0	0	0	0	0	0	0	0	0	0	0	0	0	0	0	0	0	0
k__Bacteria|p__Bacteroidetes|c__Sphingobacteriia|o__Sphingobacteriales|f__Sphingobacteriaceae|g__Sphingobacterium|s__mizutaii	0	0	0	0	0	0	0	0	0	0	0	0	5	0	0	0	0	0	0	0	0	0	0	0	0	0	0	0	0	0	0	0	0	0	0	0	0	0	0	0	0	0	0	0	0	0	0	0	0
k__Bacteria|p__Bacteroidetes|c__Sphingobacteriia|o__Sphingobacteriales|f__Sphingobacteriaceae|g__Sphingobacterium|s__multivorum	0	0	0	6	0	0	0	0	0	0	0	0	0	0	0	0	0	0	0	0	0	0	6	0	0	0	0	0	0	0	0	0	0	0	0	0	0	0	0	0	0	0	0	0	0	0	0	0	0
k__Bacteria|p__Bacteroidetes|c__[Saprospirae]|o__[Saprospirales]|f__Chitinophagaceae|__|__	0	0	0	0	0	0	0	0	0	0	0	0	0	0	0	0	0	0	0	0	0	0	0	10	0	0	0	0	0	0	0	0	0	0	0	0	0	0	0	0	0	0	0	0	0	0	0	0	0
k__Bacteria|p__Bacteroidetes|c__[Saprospirae]|o__[Saprospirales]|f__Chitinophagaceae|g__|s__	0	0	0	16	7	0	0	0	0	0	0	0	0	0	0	3	0	0	11	0	90	0	64	33	0	5	0	0	0	0	0	0	0	56	0	0	7	0	45	0	23	9	46	5	27	0	24	40	26
k__Bacteria|p__Bacteroidetes|c__[Saprospirae]|o__[Saprospirales]|f__Chitinophagaceae|g__Flavisolibacter|s__	0	0	0	0	0	0	0	0	0	0	0	0	2	0	0	0	4	0	0	0	0	0	0	5	0	0	0	0	0	0	0	0	0	0	0	0	0	0	0	0	0	0	0	8	0	0	0	0	0
k__Bacteria|p__Bacteroidetes|c__[Saprospirae]|o__[Saprospirales]|f__Chitinophagaceae|g__Sediminibacterium|s__	0	6	0	12	17	0	0	17	0	8	0	0	0	4	0	0	3	0	0	0	385	81	72	23	0	0	0	0	0	9	21	12	0	90	0	0	70	0	34	0	5	0	9	0	60	0	61	29	18
k__Bacteria|p__Bacteroidetes|c__[Saprospirae]|o__[Saprospirales]|f__Saprospiraceae|g__|s__	0	0	0	0	0	0	0	0	0	0	0	0	8	0	0	0	5	0	0	0	0	0	0	10	0	0	0	0	0	0	0	0	0	0	0	0	0	0	0	0	0	0	0	0	0	0	0	0	0
k__Bacteria|p__Chlamydiae|c__Chlamydiia|o__Chlamydiales|__|__|__	0	0	0	0	0	0	0	0	0	0	0	0	0	0	0	0	0	0	0	0	0	8	0	0	0	0	0	0	0	0	0	0	0	0	0	0	0	0	2	0	0	0	0	0	0	0	3	0	3
k__Bacteria|p__Chlamydiae|c__Chlamydiia|o__Chlamydiales|f__|g__|s__	0	0	0	0	2	0	0	0	0	0	0	0	0	0	0	0	6	0	0	0	26	0	0	0	0	0	0	0	0	0	0	0	0	0	0	0	0	0	0	0	0	0	0	0	7	0	0	0	0
k__Bacteria|p__Chlamydiae|c__Chlamydiia|o__Chlamydiales|f__Chlamydiaceae|__|__	0	0	0	0	0	0	0	0	0	0	0	0	0	0	0	0	0	0	0	0	12	0	0	0	0	0	0	0	0	0	0	0	0	0	0	0	3	0	0	0	0	0	0	0	0	0	0	0	0
k__Bacteria|p__Chlamydiae|c__Chlamydiia|o__Chlamydiales|f__Criblamydiaceae|g__|s__	0	0	0	0	0	0	0	0	0	0	0	0	0	0	0	0	0	0	0	0	7	0	0	0	0	0	0	0	0	0	0	0	0	0	0	0	0	0	0	0	0	0	0	0	0	0	0	0	0
k__Bacteria|p__Chlamydiae|c__Chlamydiia|o__Chlamydiales|f__Criblamydiaceae|g__Estrella|s__lausannensis	0	0	0	0	0	0	0	0	0	0	0	0	0	0	0	0	0	0	0	0	0	0	0	0	0	0	0	0	0	0	0	0	0	0	0	0	0	0	2	0	0	0	0	0	0	0	0	0	0
k__Bacteria|p__Chlamydiae|c__Chlamydiia|o__Chlamydiales|f__Rhabdochlamydiaceae|g__Candidatus Rhabdochlamydia|s__	0	0	0	4	8	11	0	11	0	3	0	0	0	3	0	0	0	0	0	0	14	2	0	0	0	0	0	0	0	0	0	2	0	5	0	0	0	0	2	0	0	0	4	0	6	0	7	0	3
k__Bacteria|p__Chlamydiae|c__Chlamydiia|o__Chlamydiales|f__Waddliaceae|g__Waddlia|s__	0	0	0	0	0	0	0	0	0	0	0	0	0	0	0	0	2	0	0	0	0	0	0	0	0	0	0	0	0	0	0	0	0	0	0	0	0	0	0	0	0	0	0	0	0	0	0	0	0
k__Bacteria|p__Chlorobi|c__Ignavibacteria|o__Ignavibacteriales|f__|g__|s__	0	0	0	0	0	0	0	0	0	0	0	0	0	0	0	0	0	0	0	0	0	0	0	0	0	0	0	0	0	0	0	0	0	0	0	0	0	0	0	0	0	0	0	5	0	0	0	0	0
k__Bacteria|p__Chlorobi|c__OPB56|o__|f__|g__|s__	0	0	0	0	0	0	0	0	0	0	0	0	0	0	0	0	5	0	0	0	0	0	0	3	0	0	0	0	0	0	0	0	0	0	0	0	0	0	0	0	0	0	0	0	0	0	0	0	0
k__Bacteria|p__Chloroflexi|c__Anaerolineae|o__Anaerolineales|f__Anaerolinaceae|g__SHD-231|s__	0	0	0	0	0	0	0	0	0	0	0	0	0	0	0	0	0	0	0	0	0	0	0	0	0	0	0	0	0	0	0	2	0	0	0	0	0	0	0	0	0	0	0	0	0	0	0	0	0
k__Bacteria|p__Chloroflexi|c__Anaerolineae|o__SHA-20|f__|g__|s__	0	0	0	0	0	0	0	0	0	0	0	0	0	6	0	0	6	0	0	0	0	0	0	0	0	0	0	0	0	0	0	0	0	0	0	0	0	0	0	0	0	0	11	0	0	0	0	0	0
k__Bacteria|p__Chloroflexi|c__Ktedonobacteria|o__|f__|g__|s__	0	0	0	0	0	0	0	0	0	0	0	0	0	0	0	0	0	0	0	0	0	0	0	0	0	0	0	0	0	0	0	0	0	0	0	0	0	0	0	0	0	0	0	0	0	0	2	0	0
k__Bacteria|p__Chloroflexi|c__Ktedonobacteria|o__Thermogemmatisporales|f__Thermogemmatisporaceae|g__|s__	0	0	0	0	0	0	0	0	0	0	0	0	0	0	0	0	0	0	0	0	0	0	0	10	0	0	0	0	0	0	0	0	0	0	0	0	0	0	0	0	0	0	0	0	0	0	0	0	0
k__Bacteria|p__Chloroflexi|c__TK17|o__mle1-48|f__|g__|s__	0	0	0	0	0	0	0	0	0	0	0	0	0	0	0	0	0	0	0	0	0	0	0	0	0	0	0	0	0	0	0	0	0	0	0	0	0	0	0	0	0	0	2	0	0	0	0	0	0
k__Bacteria|p__Chloroflexi|c__Thermomicrobia|o__JG30-KF-CM45|f__|g__|s__	0	0	0	0	0	0	0	0	0	0	0	0	0	0	0	0	0	0	0	0	0	0	0	6	0	0	0	0	0	0	0	0	0	13	24	0	0	0	0	0	0	0	0	0	0	0	0	4	0
k__Bacteria|p__Chloroflexi|c__Thermomicrobia|o__Sphaerobacterales|f__|g__|s__	0	0	0	0	0	0	0	0	0	0	0	0	0	0	0	0	0	0	0	0	0	0	0	3	0	0	0	0	0	0	0	0	0	0	0	0	0	0	0	0	0	0	0	0	0	0	0	0	0
k__Bacteria|p__Cyanobacteria|c__4C0d-2|o__MLE1-12|f__|g__|s__	0	0	0	0	0	0	0	0	0	0	0	0	0	10	0	0	8	0	0	0	51	12	6	0	0	0	0	0	0	0	0	3	0	7	0	0	3	8	9	0	0	4	9	0	5	0	0	0	0
k__Bacteria|p__Cyanobacteria|c__Chloroplast|o__|f__|g__|s__	0	0	0	0	0	0	0	0	0	0	0	0	0	0	0	0	0	0	0	0	0	5	0	15	3	0	0	0	0	0	0	0	0	0	0	0	0	0	0	0	0	0	0	0	0	0	0	0	0
k__Bacteria|p__Cyanobacteria|c__Chloroplast|o__Chlorophyta|f__|g__|s__	0	0	0	0	0	0	0	0	0	0	0	0	0	0	0	0	0	0	0	0	0	0	0	0	0	0	0	0	0	0	0	0	0	0	0	0	0	0	0	0	0	0	0	0	3	0	0	0	0
k__Bacteria|p__Cyanobacteria|c__Chloroplast|o__Haptophyceae|f__|g__|s__	0	0	0	0	0	0	0	0	0	0	0	0	0	0	0	0	0	0	0	0	0	0	0	0	0	0	0	0	0	0	0	0	0	0	11	0	0	0	0	0	0	0	0	0	0	0	0	0	0
k__Bacteria|p__Cyanobacteria|c__Chloroplast|o__Stramenopiles|f__|g__|s__	0	0	41	0	0	0	0	0	0	9	0	0	7	0	0	0	0	0	0	0	0	0	4	0	0	0	0	0	0	0	0	0	0	0	0	0	0	0	0	0	0	0	0	10	0	0	0	0	0
k__Bacteria|p__Cyanobacteria|c__Chloroplast|o__Streptophyta|f__|g__|s__	0	0	349	39	8	0	21619	0	0	20	0	0	123	0	353	0	6	113	111	90	50	16	0	59	0	23	0	0	26	7	0	18	0	57	257	0	36	24	0	0	31	73	0	825	0	0	25	59	19
k__Bacteria|p__Cyanobacteria|c__ML635J-21|o__|f__|g__|s__	48	205	0	226	594	409	20	447	0	304	224	60	0	375	348	110	1234	115	804	0	6693	1505	575	449	22	327	127	50	205	164	148	446	0	1081	0	38	1771	0	215	53	178	449	450	0	512	13	772	521	649
k__Bacteria|p__Cyanobacteria|c__Nostocophycideae|o__Stigonematales|f__Rivulariaceae|g__Calothrix|s__	0	0	0	0	0	0	0	0	0	0	0	0	0	0	0	0	0	0	0	0	0	0	0	0	0	0	0	0	0	0	0	0	0	0	0	0	0	0	0	0	0	4	0	0	0	0	9	0	0
k__Bacteria|p__Cyanobacteria|c__Oscillatoriophycideae|o__Chroococcales|f__Xenococcaceae|g__|s__	0	0	0	0	0	0	0	0	0	0	0	0	0	2	0	0	0	0	0	0	0	0	0	4	0	0	0	0	0	0	0	0	0	0	12	0	0	0	0	0	0	0	0	0	0	0	0	0	0
k__Bacteria|p__Cyanobacteria|c__Oscillatoriophycideae|o__Chroococcales|f__Xenococcaceae|g__Chroococcidiopsis|s__	0	0	0	0	0	0	0	0	0	0	0	0	0	0	0	0	0	0	0	0	0	0	0	0	0	0	0	0	0	0	0	0	0	6	0	0	0	0	0	0	0	0	0	0	0	0	0	0	0
k__Bacteria|p__Deferribacteres|c__Deferribacteres|o__Deferribacterales|f__Deferribacteraceae|g__Mucispirillum|s__schaedleri	0	0	0	0	0	0	0	0	0	0	0	0	0	0	0	0	0	0	0	0	0	0	0	4	0	0	0	0	0	0	0	0	0	0	0	0	0	0	0	0	0	0	0	0	0	0	0	0	0
k__Bacteria|p__Elusimicrobia|c__Elusimicrobia|o__Elusimicrobiales|f__|g__|s__	0	0	0	0	0	0	0	0	0	0	0	0	0	0	0	0	0	0	0	0	13	4	0	0	0	0	0	0	0	0	0	0	0	2	0	0	0	0	0	0	0	3	0	0	0	0	0	0	0
k__Bacteria|p__Firmicutes|__|__|__|__|__	0	0	0	0	0	0	0	12	0	0	0	0	0	0	0	0	0	0	0	0	0	0	0	0	0	0	0	0	0	0	0	0	0	5	0	0	0	0	0	0	0	0	0	0	0	0	0	9	10
k__Bacteria|p__Firmicutes|c__Bacilli|__|__|__|__	0	0	0	9	0	0	0	0	0	0	0	0	0	0	0	0	0	0	0	0	0	0	0	0	0	0	0	2	0	0	0	0	5	0	0	0	0	0	0	0	0	9	0	0	0	0	0	0	0
k__Bacteria|p__Firmicutes|c__Bacilli|o__Bacillales|__|__|__	0	0	0	3	0	16	0	0	0	0	0	0	0	0	0	0	0	2	0	0	0	0	0	0	0	0	0	11	0	0	0	0	0	0	0	0	7	0	0	0	0	0	0	0	5	0	0	0	0
k__Bacteria|p__Firmicutes|c__Bacilli|o__Bacillales|f__Alicyclobacillaceae|g__Alicyclobacillus|s__	0	0	0	0	0	0	0	0	0	0	0	0	0	6	0	0	0	0	0	0	0	0	0	0	0	0	0	0	0	0	0	0	0	0	0	0	0	0	0	0	0	0	0	0	0	0	0	0	0
k__Bacteria|p__Firmicutes|c__Bacilli|o__Bacillales|f__Bacillaceae|__|__	0	0	0	0	6	0	0	0	0	0	0	0	0	0	0	0	0	0	0	0	0	0	0	3	0	0	0	0	0	0	0	0	0	3	0	0	0	0	0	0	0	2	0	0	0	0	0	0	0
k__Bacteria|p__Firmicutes|c__Bacilli|o__Bacillales|f__Bacillaceae|g__|s__	0	6	0	0	0	19	0	22	3	0	0	0	0	0	0	0	0	0	0	0	0	0	0	0	0	0	0	0	0	0	0	4	0	4	0	0	0	0	0	0	0	18	0	0	0	0	10	13	8
k__Bacteria|p__Firmicutes|c__Bacilli|o__Bacillales|f__Bacillaceae|g__Anoxybacillus|s__kestanbolensis	0	0	0	0	0	0	0	0	0	0	0	0	12	0	0	0	10	0	0	0	0	0	0	0	0	0	0	0	0	0	0	0	0	0	0	0	0	0	0	0	0	0	0	0	0	0	0	0	0
k__Bacteria|p__Firmicutes|c__Bacilli|o__Bacillales|f__Bacillaceae|g__Bacillus|__	0	0	0	0	0	0	0	0	0	0	0	0	0	0	0	0	0	0	0	0	0	1	20	8	0	0	0	0	0	0	0	0	0	21	6	0	0	0	0	0	0	0	0	0	23	0	7	4	44
k__Bacteria|p__Firmicutes|c__Bacilli|o__Bacillales|f__Bacillaceae|g__Bacillus|s__	0	8	0	223	3	7	0	0	0	0	0	0	0	0	9	0	14	0	0	0	8	0	0	0	0	0	0	0	40	0	0	0	0	0	0	0	0	0	0	0	0	9	0	13	0	0	5	0	3
k__Bacteria|p__Firmicutes|c__Bacilli|o__Bacillales|f__Bacillaceae|g__Bacillus|s__acidicola	0	0	0	0	0	0	0	0	0	0	0	0	0	0	0	0	0	0	0	0	0	0	0	0	0	6	0	0	0	0	0	0	0	0	0	0	0	0	0	0	0	0	0	0	0	0	0	0	0
k__Bacteria|p__Firmicutes|c__Bacilli|o__Bacillales|f__Bacillaceae|g__Bacillus|s__badius	0	0	20	0	0	0	0	0	0	0	0	0	0	0	0	0	0	0	0	0	0	0	0	0	0	0	0	0	0	0	0	0	0	0	0	0	0	0	0	0	0	0	0	0	3	0	0	0	0
k__Bacteria|p__Firmicutes|c__Bacilli|o__Bacillales|f__Bacillaceae|g__Bacillus|s__clausii	0	0	0	0	0	0	0	0	0	0	0	0	0	0	0	0	8	0	0	0	0	0	0	0	0	0	0	0	0	0	0	0	0	0	0	0	0	0	0	0	0	0	0	0	0	0	0	0	0
k__Bacteria|p__Firmicutes|c__Bacilli|o__Bacillales|f__Bacillaceae|g__Bacillus|s__coagulans	0	0	0	0	0	0	0	0	0	0	0	0	0	0	0	0	0	0	0	0	0	0	0	4	0	0	0	0	0	0	0	0	0	0	0	0	0	0	0	0	0	0	0	5	0	0	0	0	0
k__Bacteria|p__Firmicutes|c__Bacilli|o__Bacillales|f__Bacillaceae|g__Bacillus|s__firmus	0	0	0	0	0	0	0	0	0	0	0	0	0	0	0	0	0	0	0	0	0	0	0	5	0	0	5	0	0	0	0	0	0	0	0	0	0	0	0	0	0	0	0	0	0	0	0	0	0
k__Bacteria|p__Firmicutes|c__Bacilli|o__Bacillales|f__Bacillaceae|g__Bacillus|s__flexus	0	0	0	0	0	0	0	0	0	0	0	0	0	0	0	0	0	0	0	0	25	16	0	0	0	5	0	0	0	0	0	0	0	0	0	0	0	0	0	0	0	0	0	0	0	0	0	8	0
k__Bacteria|p__Firmicutes|c__Bacilli|o__Bacillales|f__Bacillaceae|g__Bacillus|s__longiquaesitum	0	0	0	0	0	0	0	0	0	0	0	0	0	0	7	0	0	0	0	0	0	0	0	0	0	0	0	0	0	0	0	0	0	0	0	0	0	0	0	0	9	0	0	0	0	0	0	0	0
k__Bacteria|p__Firmicutes|c__Bacilli|o__Bacillales|f__Bacillaceae|g__Bacillus|s__samanii	0	0	0	0	0	0	0	6	0	0	0	0	0	0	0	0	0	0	0	0	0	0	0	0	0	0	0	0	0	0	0	0	0	0	0	0	0	0	0	0	0	0	0	0	4	0	0	0	0
k__Bacteria|p__Firmicutes|c__Bacilli|o__Bacillales|f__Bacillaceae|g__Bacillus|s__thermoamylovorans	0	0	0	0	0	0	0	0	0	0	0	0	0	0	0	0	0	0	0	0	0	0	0	0	0	0	0	0	0	0	0	0	0	8	0	0	0	0	0	0	0	0	0	0	0	0	0	0	0
k__Bacteria|p__Firmicutes|c__Bacilli|o__Bacillales|f__Bacillaceae|g__Geobacillus|s__	0	0	0	1	0	0	0	0	0	0	0	0	0	0	0	0	3	0	0	0	39	0	0	0	0	0	0	0	0	0	0	0	0	0	0	0	31	0	0	0	0	0	0	0	0	0	0	0	0
k__Bacteria|p__Firmicutes|c__Bacilli|o__Bacillales|f__Bacillaceae|g__Geobacillus|s__vulcani	0	0	0	0	0	0	0	0	0	0	0	0	0	0	0	0	0	0	0	0	0	0	0	0	0	0	0	0	0	0	0	0	0	0	19	0	0	0	0	0	0	0	0	0	0	0	0	0	501
k__Bacteria|p__Firmicutes|c__Bacilli|o__Bacillales|f__Bacillaceae|g__Halobacillus|__	0	0	0	0	0	0	0	0	0	0	0	0	0	0	0	0	0	0	0	0	12	0	0	0	0	0	0	0	0	0	0	0	0	0	0	0	0	0	0	0	0	0	0	0	0	0	0	0	0
k__Bacteria|p__Firmicutes|c__Bacilli|o__Bacillales|f__Listeriaceae|g__Brochothrix|s__	0	0	0	5166	4	0	0	0	0	0	0	0	0	0	0	0	0	0	0	0	9	0	0	0	0	0	0	0	50	0	0	0	0	0	0	0	0	0	0	0	0	9	0	0	0	0	0	0	17
k__Bacteria|p__Firmicutes|c__Bacilli|o__Bacillales|f__Paenibacillaceae|__|__	0	0	23	0	0	0	0	0	0	0	0	0	0	0	0	0	0	0	0	0	0	0	0	0	0	0	0	0	0	0	0	0	0	0	0	0	0	0	0	0	0	0	0	0	0	0	0	0	0
k__Bacteria|p__Firmicutes|c__Bacilli|o__Bacillales|f__Paenibacillaceae|g__|s__	0	0	0	0	0	0	0	0	0	0	0	0	0	0	0	0	0	0	0	0	0	0	0	0	0	0	0	0	0	0	0	0	6	0	0	0	0	0	0	0	0	0	0	0	5	0	0	0	0
k__Bacteria|p__Firmicutes|c__Bacilli|o__Bacillales|f__Paenibacillaceae|g__Brevibacillus|s__	0	0	0	0	0	0	0	0	0	0	0	0	0	0	0	0	11	0	0	0	0	0	0	0	0	0	0	0	0	0	0	0	0	0	0	0	0	0	0	0	0	0	0	0	20	0	0	0	0
k__Bacteria|p__Firmicutes|c__Bacilli|o__Bacillales|f__Paenibacillaceae|g__Paenibacillus|s__	0	0	0	9	20	0	0	0	0	0	0	0	60	0	0	0	2	0	0	0	0	0	4	0	0	0	0	0	0	0	0	0	0	4	0	0	0	0	0	0	0	3	0	7	0	0	0	0	51
k__Bacteria|p__Firmicutes|c__Bacilli|o__Bacillales|f__Paenibacillaceae|g__Paenibacillus|s__chondroitinus	0	0	0	0	0	0	0	0	0	0	0	0	0	0	0	0	0	0	0	0	0	0	0	4	0	0	0	0	0	0	0	0	0	0	0	0	0	0	0	0	0	0	0	0	0	0	0	0	0
k__Bacteria|p__Firmicutes|c__Bacilli|o__Bacillales|f__Paenibacillaceae|g__Paenibacillus|s__macerans	0	0	0	0	0	0	0	0	0	0	0	0	0	0	0	0	0	0	0	0	0	0	0	0	0	0	0	0	0	0	0	0	0	0	0	0	0	0	0	0	0	0	0	0	10	0	0	0	0
k__Bacteria|p__Firmicutes|c__Bacilli|o__Bacillales|f__Planococcaceae|__|__	0	0	0	0	0	0	0	0	0	0	0	0	0	0	0	0	1	0	0	0	0	0	0	0	0	0	0	0	0	0	0	0	0	0	0	0	0	0	7	0	0	8	0	0	0	0	4	4	0
k__Bacteria|p__Firmicutes|c__Bacilli|o__Bacillales|f__Planococcaceae|g__|s__	0	0	0	0	0	0	0	0	0	0	0	0	0	0	0	0	0	0	0	0	0	0	0	0	0	0	0	0	0	0	0	0	0	4	0	0	0	0	0	0	0	0	0	0	0	0	0	0	0
k__Bacteria|p__Firmicutes|c__Bacilli|o__Bacillales|f__Planococcaceae|g__Lysinibacillus|__	0	0	0	0	0	0	0	0	0	0	0	0	0	0	0	0	0	0	0	0	19	0	0	0	0	0	0	0	0	0	0	0	0	0	0	0	0	0	0	0	0	0	0	0	0	0	0	0	0
k__Bacteria|p__Firmicutes|c__Bacilli|o__Bacillales|f__Planococcaceae|g__Planococcus|__	0	0	0	0	0	0	0	0	0	0	0	0	0	0	0	0	0	0	0	0	0	0	0	0	0	0	0	0	0	0	0	0	0	0	0	0	0	0	0	0	0	0	0	0	0	0	10	0	0
k__Bacteria|p__Firmicutes|c__Bacilli|o__Bacillales|f__Planococcaceae|g__Staphylococcus|s__saprophyticus	0	0	0	0	0	0	0	0	0	0	0	0	0	0	0	0	0	0	3	0	0	0	0	0	0	0	0	0	0	0	0	0	0	0	0	0	0	0	0	0	0	0	0	0	0	0	0	0	0
k__Bacteria|p__Firmicutes|c__Bacilli|o__Bacillales|f__Sporolactobacillaceae|g__Sporolactobacillus|s__	0	0	0	0	0	0	0	0	0	0	0	0	0	0	0	0	0	0	0	0	9	0	0	0	0	0	0	0	0	0	0	0	0	3	0	0	0	0	0	0	0	0	0	0	0	0	0	0	0
k__Bacteria|p__Firmicutes|c__Bacilli|o__Bacillales|f__Staphylococcaceae|__|__	0	0	0	0	0	4	0	0	0	0	0	0	0	0	0	0	0	0	0	0	0	0	0	0	0	0	0	0	0	0	0	0	0	0	0	0	0	0	0	0	0	0	0	0	0	0	0	0	0
k__Bacteria|p__Firmicutes|c__Bacilli|o__Bacillales|f__Staphylococcaceae|g__Jeotgalicoccus|s__	0	0	0	61	0	0	0	0	0	0	0	0	0	0	0	0	0	0	0	0	0	0	0	9	0	0	0	0	0	0	0	4	5	0	0	0	0	0	0	0	0	0	0	0	0	0	0	0	0
k__Bacteria|p__Firmicutes|c__Bacilli|o__Bacillales|f__Staphylococcaceae|g__Macrococcus|s__brunensis	0	0	0	0	0	0	0	0	0	0	0	0	0	0	0	0	0	0	0	0	0	0	0	0	0	0	0	0	0	0	0	0	0	3	0	0	0	0	0	0	0	0	0	0	0	0	14	0	0
k__Bacteria|p__Firmicutes|c__Bacilli|o__Bacillales|f__Staphylococcaceae|g__Macrococcus|s__caseolyticus	0	0	0	0	0	0	0	0	0	0	0	0	0	0	0	0	0	0	11	0	0	0	0	0	0	0	0	0	0	0	0	0	0	0	0	0	0	0	0	0	0	0	0	0	0	0	0	0	0
k__Bacteria|p__Firmicutes|c__Bacilli|o__Bacillales|f__Staphylococcaceae|g__Staphylococcus|__	76	633	35429	4808	405	3798	54	1022	4149	2733	12141	1248	22054	19336	2671	9894	1379	10557	1199	20886	1351	25085	381	4388	25970	6492	3202	7451	2172	656	77	3050	19526	7280	3676	5188	1050	39073	28447	1299	468	288	622	4840	5510	1753	2539	527	7966
k__Bacteria|p__Firmicutes|c__Bacilli|o__Bacillales|f__Staphylococcaceae|g__Staphylococcus|s__	0	24	88	0	30	0	0	0	0	70	70	0	0	0	0	49	48	0	0	44	0	34	43	26	19	0	0	0	0	9	0	10	0	60	0	0	26	0	114	26	49	25	24	208	243	0	48	15	27
k__Bacteria|p__Firmicutes|c__Bacilli|o__Bacillales|f__Staphylococcaceae|g__Staphylococcus|s__haemolyticus	0	0	0	0	0	0	0	0	0	0	0	0	0	0	25	0	0	0	0	0	0	0	0	0	0	0	0	0	0	0	0	0	0	0	0	0	0	0	0	0	0	0	0	0	0	0	0	0	0
k__Bacteria|p__Firmicutes|c__Bacilli|o__Bacillales|f__Staphylococcaceae|g__Staphylococcus|s__sciuri	0	0	0	0	0	0	0	0	0	0	0	0	0	0	0	0	0	0	0	0	0	0	0	0	0	0	0	0	0	0	0	0	0	0	0	0	8	13	0	0	0	0	0	0	0	0	0	0	0
k__Bacteria|p__Firmicutes|c__Bacilli|o__Bacillales|f__[Exiguobacteraceae]|__|__	0	0	0	0	0	0	0	0	0	0	0	0	0	0	0	0	0	0	0	0	0	0	0	0	0	0	0	0	0	0	0	0	0	5	0	0	0	0	0	0	0	0	0	0	0	0	0	0	0
k__Bacteria|p__Firmicutes|c__Bacilli|o__Bacillales|f__[Exiguobacteraceae]|g__Exiguobacterium|s__	0	3	16	0	10	0	0	0	0	0	0	0	0	0	0	0	0	0	0	0	0	0	0	0	0	0	0	0	0	0	0	0	0	0	7	0	0	0	0	0	0	0	0	0	4	0	0	0	0
k__Bacteria|p__Firmicutes|c__Bacilli|o__Gemellales|f__|g__|s__	0	0	0	0	0	0	0	0	0	0	0	0	0	0	0	0	0	0	0	0	0	0	0	0	0	3	0	0	0	0	0	0	0	0	0	0	0	0	0	0	0	0	0	0	0	0	0	0	0
k__Bacteria|p__Firmicutes|c__Bacilli|o__Gemellales|f__Gemellaceae|__|__	4	0	0	0	0	0	0	5	0	0	0	0	0	27	0	0	267	11	0	9	0	0	41	152	0	0	0	0	0	43	0	79	0	24	124	0	48	0	0	56	0	7	0	187	18	0	57	5	0
k__Bacteria|p__Firmicutes|c__Bacilli|o__Gemellales|f__Gemellaceae|g__|s__	0	0	18	48	0	0	0	0	0	0	0	0	184	0	14	0	254	0	29	0	60	31	261	115	0	14	3	0	0	0	0	83	39	32	213	0	90	0	21	360	73	0	6	81	0	0	0	0	44
k__Bacteria|p__Firmicutes|c__Bacilli|o__Gemellales|f__Gemellaceae|g__Gemella|s__	0	0	0	0	0	0	0	0	0	0	0	0	0	0	0	0	0	0	0	0	0	0	0	0	0	0	0	0	0	0	0	0	0	0	0	0	0	0	0	0	0	0	0	0	0	0	0	0	3
k__Bacteria|p__Firmicutes|c__Bacilli|o__Lactobacillales|__|__|__	0	0	0	0	0	0	0	0	0	0	0	0	0	0	0	0	0	0	0	0	0	0	0	7	0	0	0	0	0	0	0	0	0	0	0	0	0	0	0	0	0	0	0	96	0	0	0	0	0
k__Bacteria|p__Firmicutes|c__Bacilli|o__Lactobacillales|f__|g__|s__	0	0	73	0	0	0	0	6	0	3	0	0	48	0	0	0	0	0	0	749	71	45	22	11	0	0	0	0	0	0	0	0	12	0	133	0	38	214	0	0	0	0	0	32	0	0	0	0	0
k__Bacteria|p__Firmicutes|c__Bacilli|o__Lactobacillales|f__Aerococcaceae|g__|s__	0	0	0	0	34	0	0	3	0	0	0	0	13	0	0	0	0	0	0	0	0	0	5	0	0	0	0	0	0	0	0	0	0	0	0	0	0	0	12	0	0	3	0	0	5	0	0	0	0
k__Bacteria|p__Firmicutes|c__Bacilli|o__Lactobacillales|f__Aerococcaceae|g__Abiotrophia|s__	0	0	0	7	0	0	0	0	0	0	0	0	0	0	0	0	53	0	0	0	0	0	0	0	0	0	0	0	0	0	0	22	0	5	122	0	60	0	0	21	0	0	0	0	0	0	0	0	0
k__Bacteria|p__Firmicutes|c__Bacilli|o__Lactobacillales|f__Aerococcaceae|g__Aerococcus|s__	0	0	0	3	0	0	0	0	0	0	0	0	0	0	0	0	12	0	7	0	0	0	0	0	0	7	0	0	0	0	0	0	0	0	0	0	0	0	20	0	0	0	0	0	0	0	0	0	0
k__Bacteria|p__Firmicutes|c__Bacilli|o__Lactobacillales|f__Aerococcaceae|g__Alloiococcus|s__	0	0	0	0	0	0	0	0	10	0	0	0	0	0	0	0	0	0	0	0	0	0	0	10	0	0	0	0	0	0	0	0	0	18	0	0	0	0	0	0	41	0	0	0	0	0	0	0	0
k__Bacteria|p__Firmicutes|c__Bacilli|o__Lactobacillales|f__Aerococcaceae|g__Facklamia|s__	0	0	0	0	0	0	0	0	0	0	0	0	0	0	0	0	0	2	3	0	0	0	0	7	0	0	0	0	0	0	0	0	0	121	0	0	0	0	0	0	0	0	5	0	0	0	4	0	0
k__Bacteria|p__Firmicutes|c__Bacilli|o__Lactobacillales|f__Carnobacteriaceae|g__|s__	0	0	0	3	0	0	0	5	0	0	0	0	0	0	0	0	0	0	0	0	0	0	0	11	0	0	0	0	13	0	0	0	0	0	0	0	0	0	0	0	0	0	0	4	0	0	0	0	0
k__Bacteria|p__Firmicutes|c__Bacilli|o__Lactobacillales|f__Carnobacteriaceae|g__Carnobacterium|s__viridans	0	0	0	5	0	0	0	0	0	0	0	0	0	0	0	0	0	0	0	0	0	0	0	0	0	0	0	0	0	0	0	0	0	0	0	0	0	0	0	0	0	0	0	0	0	0	0	0	0
k__Bacteria|p__Firmicutes|c__Bacilli|o__Lactobacillales|f__Carnobacteriaceae|g__Granulicatella|s__	6	0	47	27	68	0	3	25	0	28	0	0	278	81	34	0	743	0	20	31	38	23	549	157	0	8	7	0	30	64	7	585	31	66	973	0	186	35	0	659	118	11	57	559	27	0	205	22	76
k__Bacteria|p__Firmicutes|c__Bacilli|o__Lactobacillales|f__Enterococcaceae|__|__	0	0	3	0	0	0	0	0	0	0	0	0	0	0	0	0	0	0	0	0	0	6	7	8	0	0	0	0	0	0	0	0	0	0	0	0	0	0	0	0	0	0	0	16	0	0	0	5	0
k__Bacteria|p__Firmicutes|c__Bacilli|o__Lactobacillales|f__Enterococcaceae|g__Enterococcus|s__	0	0	29	0	0	0	0	0	0	0	0	0	10	0	0	0	0	0	0	24	0	0	0	27	0	0	0	0	0	0	0	0	0	0	11	0	0	15	0	0	0	0	0	40	0	0	0	0	0
k__Bacteria|p__Firmicutes|c__Bacilli|o__Lactobacillales|f__Enterococcaceae|g__Enterococcus|s__cecorum	0	0	0	0	0	0	0	0	0	0	0	0	0	0	0	0	0	0	0	0	0	0	0	0	0	0	0	0	0	0	0	0	0	0	0	0	0	0	0	0	0	0	0	0	16	0	0	0	0
k__Bacteria|p__Firmicutes|c__Bacilli|o__Lactobacillales|f__Enterococcaceae|g__Vagococcus|s__	0	0	0	0	0	0	0	0	0	0	0	0	0	0	0	0	0	0	0	0	0	0	0	14	0	0	0	0	0	0	0	0	0	0	0	0	0	0	0	0	0	0	0	0	0	0	0	0	0
k__Bacteria|p__Firmicutes|c__Bacilli|o__Lactobacillales|f__Lactobacillaceae|__|__	0	2	0	0	4	0	0	0	0	0	0	0	7	0	0	0	0	0	0	0	0	0	0	0	0	0	0	0	0	0	0	0	0	0	0	0	0	0	0	0	0	0	0	0	0	0	0	0	0
k__Bacteria|p__Firmicutes|c__Bacilli|o__Lactobacillales|f__Lactobacillaceae|g__|s__	0	0	34	0	0	0	0	0	0	0	0	0	0	0	0	0	0	0	0	0	0	0	24	0	0	0	0	0	0	0	0	0	0	0	0	0	9	0	0	0	0	0	0	5	0	0	0	0	0
k__Bacteria|p__Firmicutes|c__Bacilli|o__Lactobacillales|f__Lactobacillaceae|g__Lactobacillus|__	0	46	0	18	108	7	0	81	0	0	0	25	0	0	0	0	0	0	0	18	0	0	0	0	0	0	0	0	0	10	0	0	0	47	0	0	0	0	0	0	0	111	0	0	32	0	0	100	68
k__Bacteria|p__Firmicutes|c__Bacilli|o__Lactobacillales|f__Lactobacillaceae|g__Lactobacillus|s__	0	43	813	29	159	103	0	149	9	40	21	31	203	3	0	0	0	0	0	2664	444	176	47	0	0	24	0	0	0	0	74	0	38	127	468	0	137	1666	0	0	1	103	3	225	47	0	40	84	68
k__Bacteria|p__Firmicutes|c__Bacilli|o__Lactobacillales|f__Lactobacillaceae|g__Lactobacillus|s__brevis	0	0	0	0	0	0	0	0	0	0	0	0	0	0	0	0	0	0	0	34	8	0	0	0	0	0	0	0	0	0	0	0	0	0	0	0	0	0	0	0	0	0	0	0	0	0	3	0	0
k__Bacteria|p__Firmicutes|c__Bacilli|o__Lactobacillales|f__Lactobacillaceae|g__Lactobacillus|s__coleohominis	0	0	0	0	0	0	0	0	0	0	0	0	0	0	0	0	0	0	0	0	0	0	0	0	0	6	0	0	0	0	0	0	0	0	0	0	0	0	0	0	0	0	0	0	0	0	0	0	0
k__Bacteria|p__Firmicutes|c__Bacilli|o__Lactobacillales|f__Lactobacillaceae|g__Lactobacillus|s__delbrueckii	0	0	0	0	0	0	0	0	0	0	0	0	0	0	0	0	0	0	0	0	0	0	0	0	0	0	0	0	0	0	0	0	0	0	0	0	0	0	4	0	0	0	0	23	3	0	0	0	0
k__Bacteria|p__Firmicutes|c__Bacilli|o__Lactobacillales|f__Lactobacillaceae|g__Lactobacillus|s__hamsteri	0	0	0	0	0	0	0	0	0	0	0	0	9	0	0	0	0	0	0	0	0	0	0	0	0	0	0	0	0	0	0	0	0	0	0	0	0	0	0	0	0	1	0	33	0	0	2	0	0
k__Bacteria|p__Firmicutes|c__Bacilli|o__Lactobacillales|f__Lactobacillaceae|g__Lactobacillus|s__helveticus	0	0	0	0	10	0	0	0	0	0	0	0	323	88	21	0	5	0	0	0	6	0	0	45	0	13	0	0	0	8	0	0	100	13	49	0	0	0	0	0	11	0	11	105	30	0	194	0	0
k__Bacteria|p__Firmicutes|c__Bacilli|o__Lactobacillales|f__Lactobacillaceae|g__Lactobacillus|s__iners	0	26	19	0	0	0	0	0	0	0	0	0	0	0	0	0	180	0	0	0	0	42	0	25	0	25	0	0	3	20	0	0	0	178	0	0	0	0	7	0	13	0	0	0	0	0	10	0	0
k__Bacteria|p__Firmicutes|c__Bacilli|o__Lactobacillales|f__Lactobacillaceae|g__Lactobacillus|s__paraplantarum	0	0	0	0	0	0	0	0	0	0	0	0	0	0	0	0	0	0	0	0	0	5	0	0	0	0	0	0	0	0	0	0	0	0	0	0	0	0	0	0	0	0	0	38	0	0	0	0	0
k__Bacteria|p__Firmicutes|c__Bacilli|o__Lactobacillales|f__Lactobacillaceae|g__Lactobacillus|s__reuteri	0	0	0	0	24	72	0	0	0	0	0	0	0	0	0	0	0	0	0	0	0	0	0	0	0	0	0	0	0	0	0	0	0	23	0	0	0	0	0	0	0	0	0	0	0	0	39	0	0
k__Bacteria|p__Firmicutes|c__Bacilli|o__Lactobacillales|f__Lactobacillaceae|g__Lactobacillus|s__ruminis	0	0	0	0	0	0	0	0	0	0	0	0	23	0	0	0	0	0	0	0	0	0	0	0	0	0	0	0	0	0	0	0	0	0	0	0	0	0	0	0	0	0	0	32	0	0	0	0	0
k__Bacteria|p__Firmicutes|c__Bacilli|o__Lactobacillales|f__Lactobacillaceae|g__Lactobacillus|s__salivarius	0	0	0	0	0	0	0	0	0	0	0	0	0	0	0	0	0	0	0	0	0	0	0	0	0	0	0	0	0	0	0	0	0	0	0	0	0	0	0	0	0	0	0	21	0	0	0	0	0
k__Bacteria|p__Firmicutes|c__Bacilli|o__Lactobacillales|f__Lactobacillaceae|g__Lactobacillus|s__vaginalis	0	0	0	13	3	0	0	0	0	0	0	0	0	0	0	0	0	0	0	0	0	0	0	0	0	0	0	0	0	0	0	0	0	0	0	0	0	0	0	0	0	0	0	42	0	0	0	0	0
k__Bacteria|p__Firmicutes|c__Bacilli|o__Lactobacillales|f__Lactobacillaceae|g__Lactobacillus|s__zeae	0	0	0	30	0	0	8	6	0	0	0	0	0	0	0	0	0	0	0	0	0	0	30	1	0	0	0	0	0	0	0	0	0	0	0	0	0	0	0	0	0	0	0	39	0	0	4	0	0
k__Bacteria|p__Firmicutes|c__Bacilli|o__Lactobacillales|f__Lactobacillaceae|g__Pediococcus|__	0	0	0	0	0	0	0	0	0	0	0	0	0	0	0	0	0	0	0	0	0	0	0	0	0	0	0	0	0	0	0	0	0	0	0	0	0	0	0	0	0	0	0	101	0	0	0	0	0
k__Bacteria|p__Firmicutes|c__Bacilli|o__Lactobacillales|f__Lactobacillaceae|g__Pediococcus|s__inopinatus	0	0	0	0	0	0	0	0	0	0	0	0	0	0	0	0	0	0	0	0	0	0	0	0	0	0	0	0	0	0	0	5	0	0	0	0	9	0	0	0	0	0	0	0	3	0	0	0	0
k__Bacteria|p__Firmicutes|c__Bacilli|o__Lactobacillales|f__Leuconostocaceae|__|__	0	0	0	0	0	0	0	0	0	0	0	0	0	0	0	0	0	0	0	0	0	0	0	0	0	0	0	0	0	0	0	0	0	0	5	0	0	0	0	0	0	0	0	0	0	0	0	0	0
k__Bacteria|p__Firmicutes|c__Bacilli|o__Lactobacillales|f__Leuconostocaceae|g__|s__	0	0	0	0	0	0	0	0	0	0	0	0	0	0	0	0	0	0	0	0	0	4	0	0	0	0	0	0	0	0	6	0	0	0	0	0	0	0	0	0	0	0	0	0	0	0	0	0	0
k__Bacteria|p__Firmicutes|c__Bacilli|o__Lactobacillales|f__Leuconostocaceae|g__Leuconostoc|__	0	0	0	0	0	0	0	0	0	0	0	0	0	0	0	0	0	0	0	0	0	0	0	0	0	0	0	0	0	0	0	0	0	0	0	0	24	0	0	0	0	0	0	0	0	0	0	0	0
k__Bacteria|p__Firmicutes|c__Bacilli|o__Lactobacillales|f__Leuconostocaceae|g__Leuconostoc|s__	0	0	201	0	2	0	0	0	0	14	0	0	20	4	0	0	34	5	0	278	61	8	26	0	0	0	2	0	0	0	12	0	24	24	94	0	0	292	5	0	0	15	12	23	11	0	0	0	10
k__Bacteria|p__Firmicutes|c__Bacilli|o__Lactobacillales|f__Leuconostocaceae|g__Leuconostoc|s__mesenteroides	0	0	0	0	0	0	0	0	0	0	0	0	0	0	0	0	0	0	0	25	0	0	0	0	0	0	0	0	0	0	0	0	0	0	0	0	0	0	0	0	0	0	0	0	0	0	0	0	0
k__Bacteria|p__Firmicutes|c__Bacilli|o__Lactobacillales|f__Leuconostocaceae|g__Weissella|__	0	0	12	0	0	0	0	0	0	0	0	0	0	0	0	0	0	0	0	0	0	0	0	0	0	0	0	0	0	0	0	0	0	0	0	0	0	0	0	0	5	0	0	0	0	0	0	0	0
k__Bacteria|p__Firmicutes|c__Bacilli|o__Lactobacillales|f__Leuconostocaceae|g__Weissella|s__	0	0	72	28	0	0	0	3	0	3	0	0	15	0	0	0	0	0	0	208	132	35	11	0	0	0	0	0	0	0	0	0	0	9	34	0	20	207	0	0	0	0	48	6	0	0	4	0	0
k__Bacteria|p__Firmicutes|c__Bacilli|o__Lactobacillales|f__Leuconostocaceae|g__Weissella|s__ghanensis	0	0	0	0	0	0	0	0	0	0	0	0	0	0	0	0	0	0	0	0	0	0	0	0	0	0	0	0	0	0	0	0	0	0	0	0	0	28	0	0	0	0	0	0	0	0	0	0	0
k__Bacteria|p__Firmicutes|c__Bacilli|o__Lactobacillales|f__Streptococcaceae|g__Lactococcus|s__	0	5	0	0	0	0	0	0	0	0	0	0	0	0	0	0	0	0	0	0	0	0	0	16	0	0	0	0	0	0	0	0	0	14	0	0	0	0	0	0	0	0	0	20	10	0	0	0	22
k__Bacteria|p__Firmicutes|c__Bacilli|o__Lactobacillales|f__Streptococcaceae|g__Streptococcus|__	0	0	0	0	127	0	0	0	0	0	0	6	139	0	0	0	1896	0	0	0	0	44	310	971	0	0	0	0	0	92	0	243	0	0	2376	0	157	201	0	964	973	0	0	194	11	3	119	0	63
k__Bacteria|p__Firmicutes|c__Bacilli|o__Lactobacillales|f__Streptococcaceae|g__Streptococcus|s__	0	57	81	2687	348	0	21	63	25	401	232	0	237	185	91	8	2262	35	16	143	283	327	4232	981	0	91	35	0	82	128	6	990	128	1157	2424	11	361	190	15	735	2553	206	715	2703	284	0	1184	148	330
k__Bacteria|p__Firmicutes|c__Bacilli|o__Lactobacillales|f__Streptococcaceae|g__Streptococcus|s__agalactiae	0	0	0	0	0	0	0	0	0	0	0	0	0	8	0	0	13	0	0	0	0	0	0	0	0	0	0	0	0	0	0	0	0	0	0	0	0	0	0	0	6	0	0	0	0	0	0	0	0
k__Bacteria|p__Firmicutes|c__Bacilli|o__Lactobacillales|f__Streptococcaceae|g__Streptococcus|s__anginosus	0	0	0	49	0	0	0	0	6	0	0	0	0	37	0	0	34	0	0	0	0	0	106	36	0	0	0	0	0	0	0	31	0	69	20	0	0	0	0	22	0	0	0	0	0	0	158	0	0
k__Bacteria|p__Firmicutes|c__Bacilli|o__Lactobacillales|f__Streptococcaceae|g__Streptococcus|s__equi	0	0	0	0	20	0	0	0	0	0	0	0	0	0	0	0	0	0	0	0	0	0	0	0	0	0	0	0	0	0	0	0	0	8	0	0	0	0	0	0	0	15	0	0	0	0	0	0	0
k__Bacteria|p__Firmicutes|c__Bacilli|o__Lactobacillales|f__Streptococcaceae|g__Streptococcus|s__infantis	24	100	499	561	238	23	0	195	0	442	0	0	1810	193	167	63	3523	68	191	135	747	186	3133	3744	13	66	0	0	29	645	28	1176	479	422	1990	17	791	87	77	2606	2884	116	443	2456	158	0	680	119	526
k__Bacteria|p__Firmicutes|c__Bacilli|o__Turicibacterales|f__Turicibacteraceae|g__Turicibacter|s__	0	101	0	51	268	151	0	248	4	0	0	60	0	0	0	0	0	0	0	0	0	0	0	863	0	0	0	0	7	32	0	0	0	185	0	0	0	0	0	0	0	234	0	0	92	21	48	199	156
k__Bacteria|p__Firmicutes|c__Clostridia|o__Clostridiales|__|__|__	0	0	0	50	157	20	0	126	8	0	0	2	0	0	0	0	0	0	0	0	0	0	0	67	0	0	0	0	0	0	0	0	0	8	0	0	0	0	0	0	0	13	0	8	52	18	0	110	113
k__Bacteria|p__Firmicutes|c__Clostridia|o__Clostridiales|f__|g__|s__	0	11	0	16	40	36	0	24	0	0	0	17	10	4	0	0	2	0	0	0	0	0	0	35	0	0	0	0	0	2	0	28	0	10	0	0	7	0	0	2	0	20	0	9	0	5	12	9	20
k__Bacteria|p__Firmicutes|c__Clostridia|o__Clostridiales|f__Caldicoprobacteraceae|g__Caldicoprobacter|s__	0	2	0	0	0	9	0	0	0	0	0	0	0	0	0	0	0	0	0	0	0	0	0	0	0	0	0	0	0	0	0	0	0	3	0	0	0	0	0	0	0	0	0	0	0	0	0	0	0
k__Bacteria|p__Firmicutes|c__Clostridia|o__Clostridiales|f__Christensenellaceae|g__Christensenella|s__	0	0	0	0	0	0	0	0	0	0	0	0	0	0	0	0	0	0	0	0	0	0	0	4	0	0	0	0	0	0	0	0	0	0	0	0	0	0	0	0	0	0	0	0	0	0	0	0	0
k__Bacteria|p__Firmicutes|c__Clostridia|o__Clostridiales|f__Clostridiaceae|__|__	0	16	0	8	52	57	0	40	0	0	0	14	0	0	0	0	0	0	0	0	0	0	0	0	0	0	0	0	0	0	0	0	0	17	0	0	0	0	0	0	0	0	0	0	16	0	0	11	34
k__Bacteria|p__Firmicutes|c__Clostridia|o__Clostridiales|f__Clostridiaceae|g__|s__	0	4	0	0	7	14	0	9	0	0	0	0	0	0	0	0	4	0	0	0	0	0	0	0	0	0	0	0	0	0	0	0	0	0	0	0	0	0	0	0	0	12	0	0	0	0	0	4	0
k__Bacteria|p__Firmicutes|c__Clostridia|o__Clostridiales|f__Clostridiaceae|g__Caloramator|s__	0	0	0	0	0	0	0	0	0	0	0	0	0	0	0	0	0	0	0	0	0	0	2	0	0	0	0	0	0	0	0	0	0	0	0	0	0	0	0	0	0	0	0	0	0	0	0	0	0
k__Bacteria|p__Firmicutes|c__Clostridia|o__Clostridiales|f__Clostridiaceae|g__Clostridium|__	0	0	0	0	0	0	0	0	0	0	0	0	0	0	0	0	0	0	0	0	0	0	0	0	0	0	0	0	0	0	0	4	0	0	0	0	0	0	0	0	0	0	0	0	0	0	0	0	0
k__Bacteria|p__Firmicutes|c__Clostridia|o__Clostridiales|f__Clostridiaceae|g__Clostridium|s__	0	2	0	4	0	0	0	0	0	0	0	0	0	0	0	0	2	0	0	0	0	0	0	7	0	0	0	0	0	0	0	0	0	86	0	0	0	0	12	0	0	0	0	0	0	0	0	0	0
k__Bacteria|p__Firmicutes|c__Clostridia|o__Clostridiales|f__Clostridiaceae|g__Clostridium|s__celatum	0	0	0	0	0	0	0	0	0	0	0	0	0	0	0	0	0	0	0	0	0	0	0	20	0	0	0	0	0	0	0	0	0	0	0	0	0	0	0	0	0	0	0	0	0	0	0	0	0
k__Bacteria|p__Firmicutes|c__Clostridia|o__Clostridiales|f__Clostridiaceae|g__Clostridium|s__disporicum	0	0	0	0	0	0	0	0	0	0	0	0	0	0	0	0	0	0	0	0	0	0	0	0	0	0	0	0	0	0	0	0	0	0	0	0	0	0	0	0	0	7	0	0	0	0	0	0	0
k__Bacteria|p__Firmicutes|c__Clostridia|o__Clostridiales|f__Clostridiaceae|g__Clostridium|s__hiranonis	0	0	0	0	0	0	0	0	0	0	0	0	0	0	0	0	0	0	0	0	0	0	0	0	0	0	0	0	0	0	0	0	0	0	0	0	0	0	0	0	0	0	0	0	0	0	35	0	0
k__Bacteria|p__Firmicutes|c__Clostridia|o__Clostridiales|f__Clostridiaceae|g__Clostridium|s__paraputrificum	0	0	0	0	0	0	0	0	0	0	0	0	0	0	0	0	0	0	0	0	0	0	0	12	0	0	0	0	0	0	0	0	0	0	0	0	0	0	0	0	0	0	0	0	0	0	0	0	0
k__Bacteria|p__Firmicutes|c__Clostridia|o__Clostridiales|f__Clostridiaceae|g__Clostridium|s__perfringens	0	0	0	0	0	0	0	0	0	0	0	0	0	0	0	0	0	0	0	0	0	0	0	35	0	0	0	0	0	0	0	0	0	0	0	0	0	0	0	0	0	0	0	0	0	0	29	0	0
k__Bacteria|p__Firmicutes|c__Clostridia|o__Clostridiales|f__Clostridiaceae|g__SMB53|s__	0	5	0	0	9	6	0	0	0	0	0	0	0	0	0	0	13	0	0	0	0	0	0	0	0	0	0	0	0	0	0	0	0	0	0	0	0	0	0	0	0	14	0	0	0	0	0	0	0
k__Bacteria|p__Firmicutes|c__Clostridia|o__Clostridiales|f__Lachnospiraceae|__|__	0	4	0	0	3	0	0	0	0	0	0	0	0	0	0	0	0	0	0	0	0	0	0	67	0	0	0	0	0	0	0	22	0	0	17	0	0	0	0	0	0	0	0	0	0	0	10	0	0
k__Bacteria|p__Firmicutes|c__Clostridia|o__Clostridiales|f__Lachnospiraceae|g__|s__	0	2	0	0	0	10	0	6	0	0	0	4	0	0	0	0	4	0	0	2	0	0	0	26	0	0	0	0	0	0	0	0	0	32	0	0	0	0	0	0	0	23	0	0	0	0	18	3	0
k__Bacteria|p__Firmicutes|c__Clostridia|o__Clostridiales|f__Lachnospiraceae|g__Blautia|s__	0	0	0	0	0	0	0	0	0	0	0	0	0	0	0	0	0	0	0	0	0	0	0	20	0	0	0	0	0	0	0	0	0	7	0	0	0	0	0	0	0	0	0	0	0	0	25	0	0
k__Bacteria|p__Firmicutes|c__Clostridia|o__Clostridiales|f__Lachnospiraceae|g__Blautia|s__obeum	0	0	0	0	0	0	0	0	0	0	0	0	0	0	0	0	0	0	0	0	0	0	0	27	0	0	0	0	0	0	0	0	0	0	0	0	0	0	0	0	0	0	0	0	0	0	0	0	0
k__Bacteria|p__Firmicutes|c__Clostridia|o__Clostridiales|f__Lachnospiraceae|g__Blautia|s__producta	0	0	0	0	0	0	0	0	0	0	0	0	0	0	0	0	0	0	0	0	0	0	0	0	0	0	0	0	0	0	0	0	0	0	0	0	0	0	0	0	3	0	0	0	5	0	34	0	0
k__Bacteria|p__Firmicutes|c__Clostridia|o__Clostridiales|f__Lachnospiraceae|g__Butyrivibrio|s__	0	0	0	0	0	0	0	0	0	0	0	0	0	0	0	0	0	0	0	0	0	0	0	0	0	0	0	0	0	0	0	0	0	0	8	0	0	0	0	0	0	0	0	0	0	0	0	0	0
k__Bacteria|p__Firmicutes|c__Clostridia|o__Clostridiales|f__Lachnospiraceae|g__Catonella|s__	0	0	0	0	0	0	0	0	0	0	0	0	0	0	0	0	0	0	10	0	0	0	0	7	0	0	0	0	0	0	0	7	0	6	0	0	0	0	0	0	0	0	0	17	0	0	0	0	0
k__Bacteria|p__Firmicutes|c__Clostridia|o__Clostridiales|f__Lachnospiraceae|g__Coprococcus|s__	0	0	0	0	0	16	0	11	0	0	0	0	0	0	0	0	0	0	0	0	0	0	0	0	0	0	0	0	0	0	0	0	0	0	0	0	0	0	0	0	0	11	0	0	0	0	9	0	0
k__Bacteria|p__Firmicutes|c__Clostridia|o__Clostridiales|f__Lachnospiraceae|g__Coprococcus|s__eutactus	0	0	0	0	0	0	0	0	0	0	0	0	0	0	0	0	0	0	0	0	0	0	0	0	0	0	0	0	0	0	0	0	0	0	0	0	0	0	0	0	0	0	0	5	0	0	0	0	0
k__Bacteria|p__Firmicutes|c__Clostridia|o__Clostridiales|f__Lachnospiraceae|g__Dorea|s__	0	0	0	0	0	0	0	0	0	0	0	0	0	0	0	0	0	0	0	0	0	0	0	79	0	0	0	0	0	0	0	0	0	0	0	0	0	0	0	0	0	0	0	0	0	0	10	0	0
k__Bacteria|p__Firmicutes|c__Clostridia|o__Clostridiales|f__Lachnospiraceae|g__Dorea|s__formicigenerans	0	0	0	0	0	0	0	0	0	0	0	0	0	0	0	0	0	0	0	0	0	0	0	20	0	0	0	0	0	0	0	0	0	0	0	0	0	0	0	0	0	0	0	0	0	0	0	0	0
k__Bacteria|p__Firmicutes|c__Clostridia|o__Clostridiales|f__Lachnospiraceae|g__Dorea|s__longicatena	0	0	0	0	0	0	0	0	0	0	0	0	0	0	0	0	0	0	0	0	0	0	5	0	0	0	0	0	0	0	0	0	0	11	0	0	0	0	0	0	0	0	0	0	0	0	0	0	0
k__Bacteria|p__Firmicutes|c__Clostridia|o__Clostridiales|f__Lachnospiraceae|g__Johnsonella|s__ignava	0	0	0	0	0	0	0	0	0	0	0	0	0	0	0	0	0	0	0	0	0	0	0	0	0	0	0	0	0	0	0	0	0	0	0	0	0	0	0	0	0	0	0	11	0	0	0	0	0
k__Bacteria|p__Firmicutes|c__Clostridia|o__Clostridiales|f__Lachnospiraceae|g__Lachnoanaerobaculum|s__orale	0	0	0	6	30	0	0	0	0	0	0	0	0	0	8	0	0	0	0	0	0	0	26	16	0	0	0	0	0	0	0	17	0	11	0	0	0	0	0	0	0	4	0	0	0	0	30	0	0
k__Bacteria|p__Firmicutes|c__Clostridia|o__Clostridiales|f__Lachnospiraceae|g__Moryella|s__	0	0	0	26	0	0	0	0	0	0	0	0	0	5	0	0	39	0	5	0	0	0	37	10	0	0	0	0	0	0	0	45	4	0	13	0	0	0	0	7	0	4	0	0	0	0	7	0	0
k__Bacteria|p__Firmicutes|c__Clostridia|o__Clostridiales|f__Lachnospiraceae|g__Oribacterium|s__	0	0	22	44	0	0	0	0	0	0	0	0	4	7	0	0	13	0	0	0	7	6	28	35	0	0	0	0	0	7	0	25	0	0	11	0	13	0	0	38	0	0	4	17	0	0	7	0	0
k__Bacteria|p__Firmicutes|c__Clostridia|o__Clostridiales|f__Lachnospiraceae|g__Roseburia|s__	0	0	0	0	0	0	0	0	0	0	0	0	0	0	0	0	0	0	0	0	0	0	0	0	0	0	0	0	0	0	0	0	0	0	0	0	0	0	0	0	0	0	0	0	0	0	10	0	0
k__Bacteria|p__Firmicutes|c__Clostridia|o__Clostridiales|f__Lachnospiraceae|g__Roseburia|s__faecis	0	0	0	0	0	9	0	0	0	0	0	0	0	0	0	0	0	0	0	0	0	0	0	0	0	0	0	0	0	0	0	0	0	0	0	0	0	0	0	0	0	0	0	0	0	0	0	0	0
k__Bacteria|p__Firmicutes|c__Clostridia|o__Clostridiales|f__Lachnospiraceae|g__Shuttleworthia|s__	0	0	0	0	0	0	0	0	0	0	0	0	0	0	0	0	0	0	0	0	0	0	0	0	0	0	0	0	0	0	0	0	0	0	0	0	0	0	0	0	0	0	3	0	0	0	0	0	0
k__Bacteria|p__Firmicutes|c__Clostridia|o__Clostridiales|f__Lachnospiraceae|g__Shuttleworthia|s__satelles	0	0	0	0	0	0	0	0	0	0	0	0	0	0	0	0	0	0	0	0	0	0	0	0	0	0	0	0	0	0	0	0	0	0	7	0	0	0	0	0	0	0	0	0	0	0	0	0	0
k__Bacteria|p__Firmicutes|c__Clostridia|o__Clostridiales|f__Lachnospiraceae|g__[Ruminococcus]|s__	0	0	0	0	0	0	0	0	0	0	0	0	5	0	0	0	0	0	0	0	0	0	0	23	0	0	0	0	0	0	0	4	0	0	0	0	0	0	0	0	0	0	0	0	0	0	0	0	0
k__Bacteria|p__Firmicutes|c__Clostridia|o__Clostridiales|f__Lachnospiraceae|g__[Ruminococcus]|s__gnavus	0	0	0	0	17	0	0	10	0	0	0	0	0	0	0	0	0	0	0	0	0	0	0	632	0	0	0	0	0	0	0	0	0	11	0	0	0	0	0	0	0	0	0	0	5	0	7	0	0
k__Bacteria|p__Firmicutes|c__Clostridia|o__Clostridiales|f__Lachnospiraceae|g__[Ruminococcus]|s__torques	0	0	0	0	0	0	0	0	0	0	0	0	0	0	0	0	0	0	0	0	0	0	0	0	0	0	0	0	0	0	0	0	0	0	0	0	0	0	0	0	0	0	0	0	0	0	39	5	0
k__Bacteria|p__Firmicutes|c__Clostridia|o__Clostridiales|f__Peptococcaceae|g__Peptococcus|s__	0	0	0	0	0	0	0	0	0	0	0	0	0	0	0	0	7	0	0	0	0	0	0	10	0	0	0	0	0	0	0	0	0	0	0	0	0	0	3	0	0	0	0	0	0	0	0	0	0
k__Bacteria|p__Firmicutes|c__Clostridia|o__Clostridiales|f__Peptostreptococcaceae|__|__	0	9	0	0	4	17	0	0	0	0	0	3	0	0	0	0	0	0	0	0	0	0	0	13	0	0	0	0	0	0	0	0	0	0	0	0	0	0	5	0	0	13	0	0	0	0	0	4	3
k__Bacteria|p__Firmicutes|c__Clostridia|o__Clostridiales|f__Peptostreptococcaceae|g__|s__	0	42	0	2	69	89	0	1	0	0	0	40	0	0	0	0	3	0	0	0	0	0	0	23	0	0	0	0	0	11	0	11	0	111	8	0	0	0	0	0	0	152	0	0	0	0	57	40	6
k__Bacteria|p__Firmicutes|c__Clostridia|o__Clostridiales|f__Peptostreptococcaceae|g__Clostridium|s__ruminantium	0	0	0	0	0	0	0	0	0	0	0	0	0	0	0	0	0	0	0	0	0	0	0	0	0	0	0	0	0	0	0	0	0	0	0	0	0	0	0	0	0	0	0	0	4	0	0	0	0
k__Bacteria|p__Firmicutes|c__Clostridia|o__Clostridiales|f__Peptostreptococcaceae|g__Filifactor|s__	0	7	0	0	0	0	0	0	0	0	0	0	0	0	0	0	0	0	0	0	0	0	0	8	0	0	0	0	0	0	0	28	0	0	0	0	0	0	0	0	3	0	0	8	0	0	0	0	0
k__Bacteria|p__Firmicutes|c__Clostridia|o__Clostridiales|f__Peptostreptococcaceae|g__Peptostreptococcus|s__	0	0	24	0	0	0	0	0	0	0	0	0	55	4	0	0	41	0	0	0	0	3	0	41	0	0	4	0	0	5	0	126	25	0	55	0	0	0	0	8	0	0	0	133	5	0	10	0	7
k__Bacteria|p__Firmicutes|c__Clostridia|o__Clostridiales|f__Peptostreptococcaceae|g__Peptostreptococcus|s__anaerobius	0	0	0	0	0	0	0	0	0	0	0	3	0	0	0	0	0	0	0	0	0	0	0	0	0	0	0	0	0	0	0	0	0	49	0	0	0	0	0	0	0	0	0	0	0	0	0	0	0
k__Bacteria|p__Firmicutes|c__Clostridia|o__Clostridiales|f__Ruminococcaceae|g__|s__	0	0	0	0	0	0	0	0	0	0	0	0	0	0	0	0	0	0	0	0	0	0	0	17	0	0	0	0	0	0	0	0	0	0	0	0	0	0	0	0	0	0	0	0	5	0	6	0	0
k__Bacteria|p__Firmicutes|c__Clostridia|o__Clostridiales|f__Ruminococcaceae|g__Butyricicoccus|s__pullicaecorum	0	0	0	0	0	0	0	0	0	0	0	0	0	0	0	0	0	0	0	0	0	0	0	9	0	0	0	0	0	0	0	0	0	0	0	0	0	0	0	0	0	0	0	0	0	0	0	0	0
k__Bacteria|p__Firmicutes|c__Clostridia|o__Clostridiales|f__Ruminococcaceae|g__Faecalibacterium|s__prausnitzii	0	0	0	0	0	0	0	0	0	0	0	0	8	0	0	0	0	0	0	0	0	5	0	19	0	0	0	0	0	0	0	0	12	9	0	0	0	0	0	0	0	0	0	0	0	0	34	0	10
k__Bacteria|p__Firmicutes|c__Clostridia|o__Clostridiales|f__Ruminococcaceae|g__Gemmiger|s__formicilis	0	0	0	0	0	0	0	0	0	0	0	0	0	0	0	0	0	0	0	0	0	0	0	4	0	0	0	0	0	0	0	0	0	0	0	0	0	0	0	0	0	0	0	0	0	0	0	0	0
k__Bacteria|p__Firmicutes|c__Clostridia|o__Clostridiales|f__Ruminococcaceae|g__Oscillospira|s__	0	0	0	0	0	0	0	0	0	0	0	0	0	0	0	0	0	0	0	0	0	0	6	12	0	0	0	0	0	0	0	0	0	0	0	0	0	0	0	0	0	0	0	0	0	0	2	0	0
k__Bacteria|p__Firmicutes|c__Clostridia|o__Clostridiales|f__Ruminococcaceae|g__Ruminococcus|s__	0	0	0	0	0	0	0	0	0	0	0	0	5	0	0	0	0	0	0	0	0	0	0	8	0	0	0	0	0	0	0	0	0	8	0	0	0	0	0	0	0	7	0	0	0	0	0	0	0
k__Bacteria|p__Firmicutes|c__Clostridia|o__Clostridiales|f__Ruminococcaceae|g__Ruminococcus|s__bromii	0	0	0	0	0	0	0	0	0	0	0	0	0	0	0	0	0	0	0	0	0	0	0	6	0	0	0	0	0	0	0	0	0	0	0	0	0	0	0	0	0	0	0	0	0	0	0	0	5
k__Bacteria|p__Firmicutes|c__Clostridia|o__Clostridiales|f__Ruminococcaceae|g__Ruminococcus|s__callidus	0	0	0	0	0	0	0	0	0	0	0	0	0	0	0	0	0	0	0	0	0	0	0	0	0	0	0	0	0	0	0	0	0	0	0	3	0	0	0	0	0	6	0	0	0	0	0	0	0
k__Bacteria|p__Firmicutes|c__Clostridia|o__Clostridiales|f__Veillonellaceae|g__Dialister|s__	0	0	0	87	0	0	0	0	0	0	0	0	0	59	0	0	5	0	0	0	0	0	0	52	0	0	0	0	0	0	0	14	0	35	39	0	0	0	0	0	0	0	0	66	0	0	17	0	6
k__Bacteria|p__Firmicutes|c__Clostridia|o__Clostridiales|f__Veillonellaceae|g__Megamonas|s__	0	0	0	0	0	0	0	0	0	0	0	0	0	0	5	0	0	0	0	0	0	0	0	0	0	0	0	0	0	0	0	0	0	0	0	0	0	0	0	0	0	2	0	0	0	0	55	0	0
k__Bacteria|p__Firmicutes|c__Clostridia|o__Clostridiales|f__Veillonellaceae|g__Megasphaera|s__	0	0	0	5	0	0	0	0	0	0	0	0	0	0	0	2	0	0	0	0	0	0	36	0	0	0	0	0	0	0	0	0	0	10	0	0	0	0	13	17	0	0	6	17	0	0	9	0	11
k__Bacteria|p__Firmicutes|c__Clostridia|o__Clostridiales|f__Veillonellaceae|g__Pelosinus|s__	0	0	0	0	0	0	0	0	0	0	0	0	0	0	0	0	0	0	0	0	0	0	0	3	0	0	0	0	0	0	0	0	0	0	0	0	0	0	0	0	0	0	0	0	3	0	0	0	0
k__Bacteria|p__Firmicutes|c__Clostridia|o__Clostridiales|f__Veillonellaceae|g__Schwartzia|s__	0	0	0	0	0	0	0	0	0	0	0	0	0	0	0	0	0	0	0	0	0	0	0	7	0	0	0	0	0	0	0	5	0	0	0	0	0	0	0	2	0	0	0	10	0	0	0	0	0
k__Bacteria|p__Firmicutes|c__Clostridia|o__Clostridiales|f__Veillonellaceae|g__Selenomonas|__	0	0	0	0	0	0	0	0	0	0	0	0	0	0	0	0	2	0	0	0	0	0	0	0	0	0	0	0	0	0	0	0	0	0	0	0	0	0	0	0	0	0	0	0	0	0	0	0	0
k__Bacteria|p__Firmicutes|c__Clostridia|o__Clostridiales|f__Veillonellaceae|g__Selenomonas|s__	0	0	0	13	0	0	0	0	0	0	0	0	22	10	0	0	0	0	0	0	7	0	27	2	0	5	0	0	0	0	0	52	0	20	0	0	0	0	0	0	3	0	0	0	0	0	8	0	0
k__Bacteria|p__Firmicutes|c__Clostridia|o__Clostridiales|f__Veillonellaceae|g__Selenomonas|s__noxia	0	0	0	0	0	0	0	0	0	0	0	0	0	0	0	0	0	0	0	0	0	0	10	0	0	0	0	0	0	0	0	12	0	24	0	0	0	0	0	0	0	0	0	0	7	0	0	0	0
k__Bacteria|p__Firmicutes|c__Clostridia|o__Clostridiales|f__Veillonellaceae|g__Veillonella|__	0	0	0	6	0	0	0	0	0	0	0	0	6	3	0	0	18	0	0	0	0	0	63	0	0	0	0	0	0	13	0	41	0	0	50	0	0	0	0	0	0	0	0	13	0	0	58	0	0
k__Bacteria|p__Firmicutes|c__Clostridia|o__Clostridiales|f__Veillonellaceae|g__Veillonella|s__	0	0	0	3	0	0	0	0	0	0	0	0	220	0	0	0	0	0	0	0	12	0	0	1	0	0	0	0	0	15	0	0	0	0	0	0	0	0	0	104	19	0	0	0	0	0	0	0	0
k__Bacteria|p__Firmicutes|c__Clostridia|o__Clostridiales|f__Veillonellaceae|g__Veillonella|s__dispar	11	0	35	250	31	0	0	15	0	28	79	0	46	82	10	6	143	0	0	0	24	104	671	0	0	13	0	0	0	30	0	456	0	167	396	0	0	54	21	227	79	7	13	314	47	0	363	37	0
k__Bacteria|p__Firmicutes|c__Clostridia|o__Clostridiales|f__Veillonellaceae|g__Veillonella|s__parvula	0	3	0	12	12	0	0	0	0	0	0	0	448	6	0	0	252	0	55	140	18	0	64	282	3	0	0	0	32	29	0	284	67	50	340	0	19	64	0	123	0	0	0	600	26	0	114	13	34
k__Bacteria|p__Firmicutes|c__Clostridia|o__Clostridiales|f__[Acidaminobacteraceae]|g__|s__	0	0	0	0	0	0	0	0	0	0	0	0	0	0	0	0	0	0	0	0	0	0	0	0	0	0	0	0	0	0	0	5	0	0	0	0	0	0	0	0	0	0	0	2	0	0	0	0	0
k__Bacteria|p__Firmicutes|c__Clostridia|o__Clostridiales|f__[Mogibacteriaceae]|g__|s__	0	0	0	5	0	0	0	0	0	0	0	2	0	0	0	0	5	4	10	0	0	0	22	0	0	0	3	0	0	0	0	10	0	10	0	0	0	0	0	0	0	0	0	0	0	0	0	0	0
k__Bacteria|p__Firmicutes|c__Clostridia|o__Clostridiales|f__[Mogibacteriaceae]|g__Anaerovorax|s__	0	0	0	0	0	0	0	0	0	0	0	0	15	0	0	0	0	0	5	0	5	0	0	0	0	0	0	0	0	0	0	0	0	0	0	0	0	0	0	0	0	0	0	0	0	0	0	0	0
k__Bacteria|p__Firmicutes|c__Clostridia|o__Clostridiales|f__[Mogibacteriaceae]|g__Mogibacterium|s__	0	0	0	0	0	0	0	0	0	0	0	0	0	0	0	0	0	0	0	0	0	0	8	0	0	0	0	0	0	0	0	0	0	8	0	0	0	0	0	0	0	0	0	0	0	0	6	0	0
k__Bacteria|p__Firmicutes|c__Clostridia|o__Clostridiales|f__[Tissierellaceae]|g__1-68|s__	0	0	0	0	0	0	0	0	0	0	0	0	0	0	0	0	0	0	0	0	0	0	0	27	0	0	0	0	0	0	0	0	0	19	0	0	0	0	0	0	0	0	0	0	0	0	0	0	0
k__Bacteria|p__Firmicutes|c__Clostridia|o__Clostridiales|f__[Tissierellaceae]|g__|s__	0	0	0	0	0	15	0	0	0	0	0	0	0	0	0	0	0	0	0	0	0	0	0	0	0	0	0	0	0	0	0	0	0	0	0	0	0	0	0	0	0	0	0	0	0	0	0	0	0
k__Bacteria|p__Firmicutes|c__Clostridia|o__Clostridiales|f__[Tissierellaceae]|g__Anaerococcus|s__	0	0	51	491	8	0	0	23	246	27	0	0	0	79	21	2	207	102	26	0	4	8	0	116	0	25	0	3025	140	0	0	0	8	2005	0	385	10	0	0	7	4	0	3	6	8	0	12	0	32
k__Bacteria|p__Firmicutes|c__Clostridia|o__Clostridiales|f__[Tissierellaceae]|g__Finegoldia|s__	0	0	0	226	9	0	0	4	302	8	15	3	171	115	0	0	406	0	12	0	0	11	17	31	0	16	10	17	14	11	0	0	18	412	16	0	9	70	0	0	4	0	0	29	46	0	23	24	45
k__Bacteria|p__Firmicutes|c__Clostridia|o__Clostridiales|f__[Tissierellaceae]|g__GW-34|s__	0	0	0	3	0	0	0	0	0	0	0	0	0	0	0	0	0	0	0	0	0	0	0	0	0	0	0	0	0	0	0	0	0	0	0	0	0	0	0	0	0	0	0	0	0	0	0	0	0
k__Bacteria|p__Firmicutes|c__Clostridia|o__Clostridiales|f__[Tissierellaceae]|g__Parvimonas|s__	0	0	0	9	29	17	0	0	0	2	0	0	0	0	0	0	20	0	8	0	0	0	0	0	0	0	0	0	0	0	0	57	0	0	5	0	9	0	0	0	0	6	0	0	2	0	0	19	0
k__Bacteria|p__Firmicutes|c__Clostridia|o__Clostridiales|f__[Tissierellaceae]|g__Peptoniphilus|s__	0	0	0	367	0	19	0	0	939	9	0	0	0	66	8	0	92	12	0	0	12	0	8	63	0	20	18	112	13	0	0	5	20	549	8	12	65	20	6	0	0	0	5	2	12	0	0	11	39
k__Bacteria|p__Firmicutes|c__Clostridia|o__Clostridiales|f__[Tissierellaceae]|g__Tepidimicrobium|s__	0	0	0	0	10	13	0	0	0	0	0	0	0	0	0	0	0	0	0	0	0	0	0	0	0	0	0	0	0	0	0	0	0	0	0	0	0	0	0	0	0	0	0	0	0	0	0	5	0
k__Bacteria|p__Firmicutes|c__Clostridia|o__Clostridiales|f__[Tissierellaceae]|g__WAL_1855D|s__	0	0	0	0	0	0	0	0	0	0	0	0	0	25	3	0	0	0	0	0	0	0	0	61	0	0	0	0	0	0	0	0	0	38	11	0	0	0	0	0	0	3	0	4	0	0	6	0	0
k__Bacteria|p__Firmicutes|c__Clostridia|o__MBA08|f__|g__|s__	0	0	0	0	0	4	0	0	0	0	0	0	0	0	0	0	0	0	0	0	0	0	0	0	0	0	0	0	0	0	0	0	0	0	0	0	0	0	0	0	0	0	0	0	0	0	0	0	0
k__Bacteria|p__Firmicutes|c__Clostridia|o__SHA-98|f__|g__|s__	0	0	0	0	0	0	0	0	0	0	0	0	0	0	0	0	2	0	0	0	0	0	0	0	0	0	0	0	0	0	0	0	0	0	0	0	0	0	0	0	0	9	0	0	0	0	0	0	0
k__Bacteria|p__Firmicutes|c__Erysipelotrichi|o__Erysipelotrichales|f__Erysipelotrichaceae|__|__	0	0	0	0	0	0	0	0	0	0	0	0	0	0	0	0	0	0	0	0	0	0	0	4	0	0	0	0	0	0	0	0	0	0	0	0	0	0	0	0	0	0	0	0	0	0	0	0	0
k__Bacteria|p__Firmicutes|c__Erysipelotrichi|o__Erysipelotrichales|f__Erysipelotrichaceae|g__|s__	0	0	0	0	0	0	0	0	0	0	0	0	0	0	0	0	0	0	0	0	0	0	0	14	0	0	0	0	0	0	0	0	0	0	0	0	0	0	0	0	0	0	0	0	0	0	0	0	0
k__Bacteria|p__Firmicutes|c__Erysipelotrichi|o__Erysipelotrichales|f__Erysipelotrichaceae|g__Allobaculum|s__	0	0	0	5	0	0	0	0	0	0	0	0	0	0	0	0	0	0	0	0	0	0	0	0	0	0	0	0	0	0	0	0	0	0	0	0	0	0	0	0	0	0	0	0	0	0	0	0	13
k__Bacteria|p__Firmicutes|c__Erysipelotrichi|o__Erysipelotrichales|f__Erysipelotrichaceae|g__Bulleidia|s__	0	0	0	0	0	0	0	0	0	0	0	0	0	0	0	0	0	0	0	0	0	0	0	3	0	0	0	0	0	0	0	0	0	0	4	0	0	0	0	0	0	0	0	3	0	0	0	0	0
k__Bacteria|p__Firmicutes|c__Erysipelotrichi|o__Erysipelotrichales|f__Erysipelotrichaceae|g__Bulleidia|s__moorei	0	0	0	5	0	0	0	0	0	0	0	0	0	3	0	0	0	0	0	0	9	0	53	7	0	0	0	0	0	8	0	46	0	9	0	0	0	0	0	0	9	0	0	0	0	0	0	0	0
k__Bacteria|p__Firmicutes|c__Erysipelotrichi|o__Erysipelotrichales|f__Erysipelotrichaceae|g__[Eubacterium]|s__biforme	0	0	0	0	0	0	0	0	0	0	0	0	0	0	0	0	0	0	0	0	0	0	0	0	0	0	0	0	0	0	0	0	0	0	0	0	0	0	0	0	0	0	0	0	0	0	10	0	0
k__Bacteria|p__Firmicutes|c__Erysipelotrichi|o__Erysipelotrichales|f__Erysipelotrichaceae|g__[Eubacterium]|s__dolichum	0	0	0	0	0	0	0	0	0	0	0	0	0	0	0	0	0	0	0	0	0	0	0	125	0	0	0	0	0	0	0	0	0	0	0	0	0	0	0	0	0	0	0	0	0	0	0	0	0
k__Bacteria|p__Fusobacteria|c__Fusobacteriia|o__Fusobacteriales|f__Fusobacteriaceae|__|__	0	0	0	0	0	0	0	0	0	0	0	0	0	0	0	0	0	0	0	0	0	0	0	202	0	0	0	0	0	0	0	0	0	0	0	0	0	0	0	0	0	0	0	0	0	0	0	0	0
k__Bacteria|p__Fusobacteria|c__Fusobacteriia|o__Fusobacteriales|f__Fusobacteriaceae|g__Fusobacterium|s__	0	14	50	80	16	16	0	42	0	0	16	4	810	25	6	0	102	0	74	0	44	18	72	228	0	10	15	0	0	42	8	449	46	58	331	0	108	8	6	53	21	19	24	2384	25	0	253	106	35
k__Bacteria|p__Fusobacteria|c__Fusobacteriia|o__Fusobacteriales|f__Leptotrichiaceae|g__|s__	0	0	0	0	0	0	0	0	0	0	0	0	0	0	0	0	0	0	0	0	0	0	0	0	0	0	0	0	0	0	0	0	0	0	0	0	0	0	0	0	0	0	0	0	0	0	0	0	0
k__Bacteria|p__Fusobacteria|c__Fusobacteriia|o__Fusobacteriales|f__Leptotrichiaceae|g__Leptotrichia|s__	0	0	6	129	0	0	0	6	0	0	0	0	57	8	0	0	43	0	0	20	23	7	38	79	0	0	0	0	0	0	0	185	11	39	477	0	8	0	9	0	6	0	26	535	0	0	199	0	0
k__Bacteria|p__Fusobacteria|c__Fusobacteriia|o__Fusobacteriales|f__Leptotrichiaceae|g__Sneathia|s__	0	0	0	0	0	0	0	0	0	0	0	0	0	0	0	0	0	0	13	0	5	0	0	0	0	0	0	0	0	0	0	0	0	0	0	0	0	0	11	0	0	0	0	0	0	0	4	0	0
k__Bacteria|p__GN02|c__BD1-5|o__|f__|g__|s__	0	0	0	4	0	0	0	0	0	0	0	0	0	0	3	0	0	0	0	0	0	0	0	4	0	0	0	0	0	0	0	69	0	0	0	0	27	0	0	3	0	0	0	0	0	0	47	0	0
k__Bacteria|p__GN02|c__GN07|o__|f__|g__|s__	0	0	0	0	0	0	0	0	0	0	0	0	0	0	0	0	0	0	0	0	5	0	0	0	0	0	0	0	0	0	0	0	0	0	0	0	0	0	0	0	0	5	0	0	0	0	2	0	0
k__Bacteria|p__Gemmatimonadetes|c__|o__|f__|g__|s__	0	0	0	6	0	0	0	0	0	0	0	0	0	0	0	0	0	0	0	0	0	0	0	0	0	0	0	0	0	0	0	0	0	0	0	0	0	0	0	0	0	0	0	0	0	0	0	0	0
k__Bacteria|p__Gemmatimonadetes|c__Gemm-1|o__|f__|g__|s__	0	0	0	0	0	0	0	0	0	0	0	0	0	0	0	0	0	0	0	0	0	0	0	5	0	0	0	0	0	0	0	0	0	0	0	0	0	0	0	0	0	0	0	0	0	0	0	0	0
k__Bacteria|p__Gemmatimonadetes|c__Gemmatimonadetes|o__KD8-87|f__|g__|s__	0	0	0	0	0	0	0	0	0	0	0	0	0	0	0	0	0	0	0	0	0	0	0	0	0	0	0	0	0	0	0	0	0	0	0	0	0	0	0	0	0	0	0	0	0	0	0	0	0
k__Bacteria|p__OD1|c__|o__|f__|g__|s__	0	0	0	0	0	0	0	0	0	0	2	0	0	0	0	0	0	2	4	0	13	0	0	0	0	3	0	0	0	0	0	0	0	0	0	0	0	0	0	0	2	0	3	0	0	0	0	0	0
k__Bacteria|p__OD1|c__ABY1|o__|f__|g__|s__	0	0	0	0	0	0	0	0	0	0	0	0	0	2	0	0	0	0	0	0	0	0	0	0	0	0	0	0	0	0	0	0	0	0	0	0	0	0	0	0	0	0	0	0	0	0	3	0	0
k__Bacteria|p__OD1|c__ZB2|o__|f__|g__|s__	0	17	0	14	38	0	0	0	0	0	0	0	0	5	0	0	7	0	22	0	175	0	0	9	0	0	0	0	0	10	0	5	0	61	9	0	11	0	4	0	17	18	2	0	52	0	37	27	50
k__Bacteria|p__OP3|c__koll11|o__|f__|g__|s__	0	0	0	4	18	0	0	0	0	6	0	0	0	0	0	0	0	6	7	0	41	5	0	0	0	5	0	0	0	0	0	0	0	29	0	0	17	0	7	0	0	0	10	0	17	0	7	12	18
k__Bacteria|p__Planctomycetes|c__|o__|f__|g__|s__	0	0	0	0	0	0	0	0	0	0	0	0	0	0	0	0	0	2	0	0	0	0	0	0	0	0	0	0	0	0	0	0	0	0	0	0	0	0	0	0	0	0	0	0	0	0	8	0	0
k__Bacteria|p__Planctomycetes|c__BD7-11|o__|f__|g__|s__	0	3	0	0	2	8	0	0	0	0	0	0	0	0	0	0	7	0	8	0	27	4	8	0	0	0	0	0	0	0	0	10	0	2	0	0	7	0	4	0	0	0	0	0	4	0	0	2	9
k__Bacteria|p__Planctomycetes|c__Phycisphaerae|o__Phycisphaerales|f__|g__|s__	0	0	0	0	0	0	0	0	0	0	0	0	0	0	0	0	0	0	0	0	3	0	0	0	0	0	0	0	0	0	0	0	0	0	0	0	0	0	0	0	0	0	0	0	0	0	4	0	0
k__Bacteria|p__Planctomycetes|c__Phycisphaerae|o__WD2101|f__|g__|s__	0	0	0	0	0	0	0	0	0	0	0	0	0	0	0	0	0	0	0	0	0	0	0	0	0	0	0	0	0	0	0	0	0	0	7	0	0	0	0	0	0	0	14	0	0	0	0	0	0
k__Bacteria|p__Planctomycetes|c__Planctomycetia|o__Gemmatales|f__Gemmataceae|g__|s__	0	0	0	0	0	0	0	0	0	0	0	0	0	0	0	0	0	0	0	0	0	0	0	3	0	0	0	0	0	0	0	0	0	0	0	0	0	0	0	0	0	0	0	0	0	0	0	0	0
k__Bacteria|p__Planctomycetes|c__Planctomycetia|o__Gemmatales|f__Gemmataceae|g__Gemmata|s__	0	0	0	0	0	0	0	0	0	0	0	0	0	0	0	0	0	0	0	0	0	0	0	9	0	0	0	0	0	0	0	0	0	0	0	0	0	0	0	0	0	0	0	0	0	0	0	0	0
k__Bacteria|p__Planctomycetes|c__Planctomycetia|o__Gemmatales|f__Gemmataceae|g__Gemmata|s__obscuriglobus	0	0	0	0	0	0	0	0	0	0	0	0	0	0	0	0	0	0	0	0	0	0	0	0	0	0	0	0	0	0	0	0	0	0	0	0	0	0	0	0	0	0	0	0	0	0	3	0	0
k__Bacteria|p__Planctomycetes|c__Planctomycetia|o__Gemmatales|f__Isosphaeraceae|g__|s__	0	0	0	0	0	0	0	0	0	0	0	0	0	0	0	0	0	0	0	0	0	0	0	6	0	0	0	0	0	0	0	0	0	0	0	0	0	0	0	0	0	0	0	0	0	0	2	0	0
k__Bacteria|p__Planctomycetes|c__Planctomycetia|o__Pirellulales|f__Pirellulaceae|g__planctomycete|__	0	0	0	5	0	0	0	0	0	0	0	0	0	0	0	0	0	0	0	0	0	0	0	0	0	0	0	0	0	0	0	0	0	0	0	0	0	0	0	0	0	0	0	0	0	0	0	0	0
k__Bacteria|p__Planctomycetes|c__Planctomycetia|o__Planctomycetales|f__Planctomycetaceae|g__Planctomyces|s__	0	0	0	0	0	0	0	0	0	0	0	0	0	0	0	0	0	0	0	0	0	0	6	0	0	0	0	0	0	0	0	0	0	3	0	0	3	0	2	0	0	0	0	0	0	0	5	5	0
k__Bacteria|p__Proteobacteria|c__Alphaproteobacteria|__|__|__|__	0	0	0	0	0	0	0	0	0	0	0	0	0	0	0	0	0	0	0	0	0	0	0	0	0	0	0	0	0	0	0	0	0	0	0	0	0	0	0	0	3	0	2	0	0	0	0	0	0
k__Bacteria|p__Proteobacteria|c__Alphaproteobacteria|o__|f__|g__|s__	0	0	0	0	0	0	0	0	0	0	0	0	0	0	0	0	0	0	0	0	0	0	0	0	0	0	0	0	15	0	0	0	0	3	0	0	0	0	0	0	0	0	0	0	0	0	0	0	0
k__Bacteria|p__Proteobacteria|c__Alphaproteobacteria|o__BD7-3|f__|g__|s__	0	0	0	0	0	0	0	0	0	0	0	0	7	0	0	0	0	0	0	0	0	0	0	0	0	0	0	0	30	0	0	0	0	0	0	0	0	0	0	0	0	0	0	0	0	0	25	0	0
k__Bacteria|p__Proteobacteria|c__Alphaproteobacteria|o__Caulobacterales|f__Caulobacteraceae|__|__	0	0	0	0	0	0	0	0	0	4	0	0	19	0	6	0	5	0	0	0	0	0	0	0	0	0	0	0	0	0	0	0	0	0	0	0	0	0	0	0	0	0	76	0	0	0	0	0	0
k__Bacteria|p__Proteobacteria|c__Alphaproteobacteria|o__Caulobacterales|f__Caulobacteraceae|g__|s__	0	12	15	14	25	0	0	11	0	8	0	0	0	0	0	0	4	0	8	47	128	26	0	0	0	5	0	0	0	0	4	0	0	42	0	0	22	63	20	6	0	0	0	0	50	0	34	31	50
k__Bacteria|p__Proteobacteria|c__Alphaproteobacteria|o__Caulobacterales|f__Caulobacteraceae|g__Brevundimonas|s__diminuta	0	0	0	5	0	0	0	0	0	0	0	0	0	0	0	0	0	0	0	0	0	0	0	0	0	0	0	0	0	0	0	0	0	0	0	0	0	0	0	0	0	0	0	0	0	0	0	0	0
k__Bacteria|p__Proteobacteria|c__Alphaproteobacteria|o__Caulobacterales|f__Caulobacteraceae|g__Brevundimonas|s__staleyi	0	0	0	0	0	0	0	0	0	0	0	0	0	0	0	0	0	0	0	0	0	0	0	0	0	0	0	0	0	0	0	0	0	4	8	0	0	0	0	0	0	0	0	0	0	0	16	0	0
k__Bacteria|p__Proteobacteria|c__Alphaproteobacteria|o__Caulobacterales|f__Caulobacteraceae|g__Brevundimonas|s__vesicularis	0	0	0	22	0	117	0	1042	0	0	0	0	0	0	0	0	0	0	17	39	25	8	88	14	2	0	5	0	92	13	0	58	0	373	35	0	9	0	6	21	34	173	469	22	10	0	63	0	0
k__Bacteria|p__Proteobacteria|c__Alphaproteobacteria|o__Caulobacterales|f__Caulobacteraceae|g__Caulobacter|__	0	0	0	0	0	0	0	0	0	0	0	0	0	0	0	0	0	0	0	0	5	0	0	0	0	0	0	0	0	0	0	0	0	0	0	0	0	0	0	0	0	0	0	0	0	0	0	0	0
k__Bacteria|p__Proteobacteria|c__Alphaproteobacteria|o__Caulobacterales|f__Caulobacteraceae|g__Mycoplana|s__	0	0	0	7	0	0	0	0	0	0	0	0	0	0	0	0	0	0	0	0	0	0	0	0	0	0	0	0	0	0	0	0	0	0	0	0	0	0	0	0	0	25	0	0	0	0	25	0	0
k__Bacteria|p__Proteobacteria|c__Alphaproteobacteria|o__Ellin329|f__|g__|s__	0	0	0	0	3	0	0	0	0	0	0	0	0	0	0	0	3	0	0	0	0	0	0	0	0	0	0	0	0	0	0	0	0	0	0	0	0	0	0	0	0	0	0	0	0	0	0	0	0
k__Bacteria|p__Proteobacteria|c__Alphaproteobacteria|o__Rhizobiales|__|__|__	0	0	0	0	0	0	0	0	0	0	0	0	0	0	0	0	0	0	0	0	50	0	0	3	0	0	0	0	0	0	0	0	0	18	13	0	0	0	0	0	0	0	0	0	13	0	62	0	0
k__Bacteria|p__Proteobacteria|c__Alphaproteobacteria|o__Rhizobiales|f__|g__|s__	0	0	0	0	3	0	0	0	0	0	4	0	7	0	0	0	5	0	0	0	16	0	0	0	0	0	0	0	3	2	0	0	0	0	0	0	0	0	7	0	0	0	6	0	10	0	109	0	0
k__Bacteria|p__Proteobacteria|c__Alphaproteobacteria|o__Rhizobiales|f__Aurantimonadaceae|__|__	0	0	0	0	0	0	0	0	0	0	0	0	0	0	0	0	0	0	0	0	0	0	0	0	2	0	0	0	0	0	0	0	0	0	0	0	0	0	0	0	0	0	0	0	0	0	0	0	0
k__Bacteria|p__Proteobacteria|c__Alphaproteobacteria|o__Rhizobiales|f__Aurantimonadaceae|g__|s__	0	0	0	0	0	0	0	9	0	0	0	0	5	0	0	0	0	0	0	0	0	0	3	0	0	0	0	0	0	0	0	0	0	2	36	0	0	0	0	0	0	12	7	0	0	0	0	0	0
k__Bacteria|p__Proteobacteria|c__Alphaproteobacteria|o__Rhizobiales|f__Bartonellaceae|g__|s__	0	0	19	0	0	0	0	0	0	0	0	0	0	0	0	0	0	0	0	0	6	0	28	0	0	6	0	0	0	0	0	0	0	70	0	0	0	0	36	3	0	0	0	0	0	0	0	0	0
k__Bacteria|p__Proteobacteria|c__Alphaproteobacteria|o__Rhizobiales|f__Beijerinckiaceae|g__|s__	0	0	0	0	0	0	0	0	0	0	0	0	0	0	0	0	0	0	0	0	29	0	0	7	0	0	0	0	0	0	0	0	0	32	0	0	0	0	0	0	0	0	23	0	17	0	23	0	0
k__Bacteria|p__Proteobacteria|c__Alphaproteobacteria|o__Rhizobiales|f__Bradyrhizobiaceae|__|__	0	0	0	0	0	0	0	0	0	0	0	0	0	0	0	0	0	0	0	0	0	0	0	0	0	0	0	0	0	0	0	0	0	0	0	0	0	0	0	0	0	21	0	0	0	0	0	0	0
k__Bacteria|p__Proteobacteria|c__Alphaproteobacteria|o__Rhizobiales|f__Bradyrhizobiaceae|g__|s__	0	0	0	0	0	0	0	0	0	0	0	0	0	0	0	0	0	0	0	0	0	0	0	0	0	0	0	0	0	0	0	0	0	8	6	0	0	0	0	0	0	0	0	0	0	0	0	0	0
k__Bacteria|p__Proteobacteria|c__Alphaproteobacteria|o__Rhizobiales|f__Bradyrhizobiaceae|g__Afipia|s__	0	0	0	0	0	0	0	0	0	0	0	0	0	13	0	0	0	0	23	0	0	0	0	0	0	0	0	0	0	0	0	0	0	0	0	0	0	0	0	0	0	0	0	0	0	0	0	0	0
k__Bacteria|p__Proteobacteria|c__Alphaproteobacteria|o__Rhizobiales|f__Bradyrhizobiaceae|g__Balneimonas|s__	0	0	0	0	0	0	0	0	0	0	0	0	0	0	0	0	0	0	0	0	0	0	0	0	0	0	0	0	0	0	0	0	0	0	0	0	0	0	0	0	0	0	9	0	0	0	0	0	0
k__Bacteria|p__Proteobacteria|c__Alphaproteobacteria|o__Rhizobiales|f__Bradyrhizobiaceae|g__Bosea|s__genosp.	0	0	0	0	0	0	0	0	0	0	0	0	0	0	0	0	0	0	0	0	0	0	0	0	0	0	0	0	0	0	0	0	0	0	0	0	0	0	0	0	0	0	0	0	0	0	0	0	7
k__Bacteria|p__Proteobacteria|c__Alphaproteobacteria|o__Rhizobiales|f__Bradyrhizobiaceae|g__Bradyrhizobium|__	0	0	0	0	0	0	0	0	0	0	0	0	0	0	0	0	0	0	0	0	0	0	0	62	0	0	13	0	0	0	0	23	0	0	0	3	0	0	48	0	33	0	0	0	0	0	0	0	0
k__Bacteria|p__Proteobacteria|c__Alphaproteobacteria|o__Rhizobiales|f__Bradyrhizobiaceae|g__Bradyrhizobium|s__	0	36	0	40	34	0	0	21	0	0	0	5	0	0	0	0	0	0	0	0	147	39	39	0	0	18	0	0	0	10	0	0	0	94	0	0	0	0	28	0	0	0	42	0	48	0	66	50	48
k__Bacteria|p__Proteobacteria|c__Alphaproteobacteria|o__Rhizobiales|f__Hyphomicrobiaceae|g__Devosia|s__	0	0	23	0	0	0	0	0	0	0	0	0	0	0	0	0	0	0	0	0	0	0	0	0	0	0	0	0	0	0	0	0	0	0	0	0	0	0	0	0	0	0	0	0	0	0	0	0	0
k__Bacteria|p__Proteobacteria|c__Alphaproteobacteria|o__Rhizobiales|f__Hyphomicrobiaceae|g__Rhodoplanes|s__	0	0	0	0	0	0	0	0	0	0	0	0	0	0	0	0	0	0	0	0	7	0	0	14	0	0	0	0	0	0	0	0	0	0	0	0	0	0	0	0	0	0	0	0	0	0	0	0	0
k__Bacteria|p__Proteobacteria|c__Alphaproteobacteria|o__Rhizobiales|f__Methylobacteriaceae|__|__	0	0	0	0	0	0	0	0	0	0	0	0	0	0	0	0	10	0	0	0	0	0	0	0	0	0	0	0	0	0	0	0	0	0	0	0	0	0	0	0	0	0	0	0	0	0	0	0	0
k__Bacteria|p__Proteobacteria|c__Alphaproteobacteria|o__Rhizobiales|f__Methylobacteriaceae|g__|s__	0	0	0	0	0	0	0	0	0	8	0	0	0	0	0	0	0	0	0	0	0	0	0	31	0	0	0	0	0	0	0	0	0	30	0	0	0	0	0	0	0	0	0	22	36	0	32	0	0
k__Bacteria|p__Proteobacteria|c__Alphaproteobacteria|o__Rhizobiales|f__Methylobacteriaceae|g__Methylobacterium|__	0	0	0	0	0	0	0	0	0	0	0	0	0	10	6	0	0	0	13	0	0	0	0	154	0	0	0	0	0	0	0	5	0	0	0	0	0	0	0	0	0	0	0	0	0	0	0	0	7
k__Bacteria|p__Proteobacteria|c__Alphaproteobacteria|o__Rhizobiales|f__Methylobacteriaceae|g__Methylobacterium|s__	0	0	0	0	0	0	0	0	0	0	0	0	0	0	0	0	0	0	0	0	42	12	8	0	0	0	0	0	0	0	0	0	0	0	0	0	0	0	0	0	0	0	0	0	0	0	32	0	0
k__Bacteria|p__Proteobacteria|c__Alphaproteobacteria|o__Rhizobiales|f__Methylobacteriaceae|g__Methylobacterium|s__adhaesivum	0	0	0	0	0	0	0	0	0	0	0	0	0	0	0	0	0	0	0	0	21	0	11	0	0	0	0	0	0	0	0	0	0	0	0	0	9	0	0	0	0	8	0	0	40	0	17	0	0
k__Bacteria|p__Proteobacteria|c__Alphaproteobacteria|o__Rhizobiales|f__Methylobacteriaceae|g__Methylobacterium|s__hispanicum	0	0	0	0	0	0	0	0	0	0	0	0	13	0	0	0	0	0	0	0	95	16	0	12	0	0	0	0	0	0	0	0	0	37	13	0	0	0	0	0	6	0	0	0	0	0	24	0	0
k__Bacteria|p__Proteobacteria|c__Alphaproteobacteria|o__Rhizobiales|f__Methylobacteriaceae|g__Methylobacterium|s__organophilum	0	0	0	0	0	0	0	0	0	0	0	0	0	0	0	0	0	0	0	0	0	0	0	0	0	0	0	0	0	0	0	0	0	0	0	0	0	0	0	0	0	0	0	0	0	0	10	0	0
k__Bacteria|p__Proteobacteria|c__Alphaproteobacteria|o__Rhizobiales|f__Phyllobacteriaceae|__|__	0	0	0	0	0	0	0	0	0	0	0	0	0	0	0	0	0	0	0	0	0	0	0	13	0	0	0	0	0	0	0	5	0	0	0	0	0	0	0	0	0	0	0	0	0	0	0	0	0
k__Bacteria|p__Proteobacteria|c__Alphaproteobacteria|o__Rhizobiales|f__Phyllobacteriaceae|g__Mesorhizobium|s__	10	60	0	28	74	19	0	37	0	29	16	13	0	6	5	0	12	0	5	0	349	82	61	0	0	38	0	0	6	20	0	0	0	186	0	0	69	0	3	0	0	8	16	0	153	0	167	107	190
k__Bacteria|p__Proteobacteria|c__Alphaproteobacteria|o__Rhizobiales|f__Rhizobiaceae|__|__	0	0	0	0	0	0	0	0	0	0	0	0	0	0	0	0	0	0	0	0	0	0	0	0	0	0	0	0	0	0	0	0	0	0	0	0	0	0	0	0	0	0	0	0	21	0	0	0	0
k__Bacteria|p__Proteobacteria|c__Alphaproteobacteria|o__Rhizobiales|f__Rhizobiaceae|g__Agrobacterium|s__	0	0	0	0	0	22	0	0	0	0	0	0	26	0	0	0	19	0	0	0	0	0	15	18	0	0	0	0	33	0	0	12	0	0	0	0	0	0	0	0	0	8	5	11	0	0	48	0	0
k__Bacteria|p__Proteobacteria|c__Alphaproteobacteria|o__Rhizobiales|f__Rhizobiaceae|g__Kaistia|s__	0	0	0	0	0	0	0	0	0	0	0	0	0	0	0	0	0	0	0	0	0	0	0	0	0	0	0	0	0	0	0	0	0	0	0	0	0	0	0	0	0	0	0	0	0	0	9	0	0
k__Bacteria|p__Proteobacteria|c__Alphaproteobacteria|o__Rhizobiales|f__Rhizobiaceae|g__Rhizobium|__	0	35	0	16	45	15	0	25	0	16	0	0	0	29	11	0	39	0	18	0	272	60	36	9	0	10	10	0	0	6	15	8	0	39	0	0	52	0	21	0	0	28	34	0	56	0	50	59	68
k__Bacteria|p__Proteobacteria|c__Alphaproteobacteria|o__Rhizobiales|f__Xanthobacteraceae|g__Xanthobacter|s__autotrophicus	0	0	0	0	0	0	0	0	0	0	0	0	0	0	0	0	0	0	0	0	0	0	0	0	0	0	0	0	0	0	0	0	0	0	0	0	0	0	0	0	0	0	0	0	0	0	30	0	0
k__Bacteria|p__Proteobacteria|c__Alphaproteobacteria|o__Rhodobacterales|f__Hyphomonadaceae|g__|s__	0	0	0	0	0	0	0	0	0	0	0	0	0	0	0	0	0	0	0	0	0	0	0	0	0	0	0	0	0	0	0	0	0	5	0	0	0	0	0	0	0	0	0	0	0	0	3	0	0
k__Bacteria|p__Proteobacteria|c__Alphaproteobacteria|o__Rhodobacterales|f__Rhodobacteraceae|g__Amaricoccus|s__	0	0	0	8	0	8	0	8	0	0	0	0	0	0	0	0	0	0	0	0	71	0	0	0	0	0	0	0	37	0	0	16	0	29	83	0	9	0	0	0	0	0	0	0	0	0	51	0	7
k__Bacteria|p__Proteobacteria|c__Alphaproteobacteria|o__Rhodobacterales|f__Rhodobacteraceae|g__Paracoccus|__	0	0	0	20	20	49	0	0	0	0	0	0	0	0	0	0	0	0	0	0	0	17	42	0	14	0	0	0	20	23	0	0	0	207	86	0	0	0	13	0	0	115	41	0	0	0	0	0	0
k__Bacteria|p__Proteobacteria|c__Alphaproteobacteria|o__Rhodobacterales|f__Rhodobacteraceae|g__Paracoccus|s__	0	0	0	24	0	106	0	65	0	0	0	0	61	0	0	0	0	0	47	0	47	0	0	126	0	13	14	0	29	0	0	0	0	193	71	0	0	0	56	0	0	15	40	0	23	0	44	0	0
k__Bacteria|p__Proteobacteria|c__Alphaproteobacteria|o__Rhodobacterales|f__Rhodobacteraceae|g__Paracoccus|s__aminovorans	0	0	0	64	0	0	0	59	0	0	0	0	0	9	8	0	0	0	0	0	0	0	0	17	0	0	0	0	0	0	0	0	0	0	77	0	0	0	0	0	0	0	0	0	0	0	0	0	0
k__Bacteria|p__Proteobacteria|c__Alphaproteobacteria|o__Rhodobacterales|f__Rhodobacteraceae|g__Paracoccus|s__marcusii	0	0	0	36	0	35	0	0	0	0	0	0	35	0	0	0	6	0	24	0	0	0	0	37	0	0	0	0	13	0	0	0	0	50	86	0	0	0	0	42	103	0	51	0	0	0	30	0	0
k__Bacteria|p__Proteobacteria|c__Alphaproteobacteria|o__Rhodobacterales|f__Rhodobacteraceae|g__Phaeobacter|s__gallaeciensis	0	0	0	0	0	0	0	0	0	0	0	0	0	0	0	0	0	0	0	0	0	0	0	0	0	0	0	0	0	0	0	0	0	0	0	0	0	0	0	0	0	0	0	0	0	0	0	5	0
k__Bacteria|p__Proteobacteria|c__Alphaproteobacteria|o__Rhodobacterales|f__Rhodobacteraceae|g__Rhodobacter|s__	0	0	0	0	8	0	0	0	0	0	0	0	0	0	0	0	0	0	0	20	0	0	0	0	0	0	0	0	0	0	0	0	0	0	0	0	0	0	0	0	0	0	0	0	0	0	245	0	0
k__Bacteria|p__Proteobacteria|c__Alphaproteobacteria|o__Rhodobacterales|f__Rhodobacteraceae|g__Rubellimicrobium|s__	0	0	0	0	0	0	0	5	0	0	0	0	0	0	0	0	2	0	0	0	0	0	0	0	0	0	0	0	3	0	0	0	0	0	0	0	0	0	0	0	0	21	0	0	0	0	0	0	0
k__Bacteria|p__Proteobacteria|c__Alphaproteobacteria|o__Rhodospirillales|f__|g__|s__	0	0	0	0	0	0	0	7	0	0	0	0	0	0	0	0	0	0	0	0	27	6	0	0	0	0	0	0	0	0	0	0	0	0	0	5	0	0	0	0	0	0	0	0	0	0	0	0	0
k__Bacteria|p__Proteobacteria|c__Alphaproteobacteria|o__Rhodospirillales|f__Acetobacteraceae|g__Acidocella|s__	0	0	0	0	0	0	0	0	0	0	0	0	0	0	0	0	0	0	0	0	6	0	0	0	0	0	0	0	0	0	0	0	0	0	0	0	0	0	4	0	0	0	0	0	0	0	0	0	0
k__Bacteria|p__Proteobacteria|c__Alphaproteobacteria|o__Rhodospirillales|f__Acetobacteraceae|g__Roseococcus|s__	0	0	0	0	0	0	0	0	0	0	0	0	0	0	0	0	0	0	0	0	0	0	0	0	0	0	0	0	0	0	0	0	0	0	0	0	0	0	0	0	0	0	0	0	0	0	9	0	0
k__Bacteria|p__Proteobacteria|c__Alphaproteobacteria|o__Rhodospirillales|f__Acetobacteraceae|g__Roseomonas|s__mucosa	0	0	0	0	0	0	0	59	0	0	0	0	3	3	0	0	0	0	13	0	11	0	7	60	0	0	0	0	0	0	0	11	53	23	89	3	0	0	0	3	0	2	0	99	0	0	42	0	0
k__Bacteria|p__Proteobacteria|c__Alphaproteobacteria|o__Rhodospirillales|f__Acetobacteraceae|g__Roseomonas|s__rosea	0	0	0	0	0	0	0	0	0	0	0	0	0	0	0	0	0	0	0	0	0	0	0	0	0	0	0	0	0	0	0	0	0	0	9	0	0	0	0	0	0	0	7	0	0	0	0	0	0
k__Bacteria|p__Proteobacteria|c__Alphaproteobacteria|o__Rhodospirillales|f__Rhodospirillaceae|g__|s__	0	0	0	0	2	0	0	0	0	0	0	0	0	0	0	0	0	0	0	0	23	0	0	0	0	0	0	0	0	0	0	0	0	13	0	0	8	0	4	0	3	10	16	0	0	0	17	6	9
k__Bacteria|p__Proteobacteria|c__Alphaproteobacteria|o__Rhodospirillales|f__Rhodospirillaceae|g__Azospirillum|s__	0	0	0	0	0	0	0	0	0	0	0	0	0	0	0	0	0	0	0	0	0	12	0	0	0	0	0	0	0	0	0	0	0	0	0	0	0	0	0	0	0	0	0	0	0	0	0	0	0
k__Bacteria|p__Proteobacteria|c__Alphaproteobacteria|o__Rhodospirillales|f__Rhodospirillaceae|g__Elstera|s__litoralis	0	0	0	0	0	0	0	0	0	0	0	0	0	0	0	0	0	0	0	0	3	0	0	0	0	0	0	0	0	0	0	0	0	0	0	0	0	0	0	0	0	0	0	0	0	0	9	0	0
k__Bacteria|p__Proteobacteria|c__Alphaproteobacteria|o__Rhodospirillales|f__Rhodospirillaceae|g__Skermanella|s__	0	0	0	0	0	5	0	10	0	0	0	0	0	0	0	0	7	0	0	0	0	6	0	49	0	0	0	0	0	0	0	0	0	85	17	0	7	0	3	0	0	0	0	0	0	0	0	0	0
k__Bacteria|p__Proteobacteria|c__Alphaproteobacteria|o__Rickettsiales|__|__|__	0	0	0	0	0	0	0	0	0	0	0	0	0	0	0	0	0	0	0	0	0	0	0	0	0	0	0	0	0	0	0	0	0	0	0	0	0	0	0	0	0	0	0	0	0	0	8	0	0
k__Bacteria|p__Proteobacteria|c__Alphaproteobacteria|o__Rickettsiales|f__|g__|s__	0	0	0	0	0	0	0	0	0	6	0	0	0	0	0	0	0	0	12	0	9	0	10	0	0	0	0	0	0	0	0	0	0	2	0	0	0	0	0	0	0	5	0	0	0	0	0	8	0
k__Bacteria|p__Proteobacteria|c__Alphaproteobacteria|o__Rickettsiales|f__Holosporaceae|g__|s__	0	0	0	0	0	0	0	0	0	0	0	0	0	0	0	0	0	0	0	0	0	0	0	0	0	0	0	0	0	0	0	0	0	0	0	0	0	0	0	0	0	0	0	0	2	0	0	0	0
k__Bacteria|p__Proteobacteria|c__Alphaproteobacteria|o__Rickettsiales|f__Pelagibacteraceae|g__|s__	0	0	0	0	0	0	0	0	0	0	0	0	0	0	0	0	0	0	0	0	0	0	0	0	0	0	0	0	0	0	0	0	0	0	0	0	0	0	0	0	0	0	0	0	0	0	0	0	2
k__Bacteria|p__Proteobacteria|c__Alphaproteobacteria|o__Rickettsiales|f__Rickettsiaceae|g__|s__	0	0	0	0	0	0	0	0	0	0	0	0	0	0	0	0	0	0	0	0	10	0	0	0	0	0	0	0	0	0	0	0	0	0	0	0	0	0	0	0	0	0	5	0	0	0	3	0	0
k__Bacteria|p__Proteobacteria|c__Alphaproteobacteria|o__Rickettsiales|f__Rickettsiaceae|g__Wolbachia|s__	0	0	0	0	0	0	0	0	0	0	0	0	0	0	0	0	0	0	0	0	0	0	0	15	0	0	0	0	0	0	0	0	0	0	0	0	0	0	0	0	0	0	0	0	0	0	0	0	0
k__Bacteria|p__Proteobacteria|c__Alphaproteobacteria|o__Rickettsiales|f__mitochondria|__|__	0	0	0	18	0	0	2042	0	0	0	0	0	0	0	12	0	0	15	58	0	0	0	0	4	0	0	0	0	0	0	0	0	0	13	37	0	13	0	0	0	0	0	0	93	0	0	10	22	0
k__Bacteria|p__Proteobacteria|c__Alphaproteobacteria|o__Rickettsiales|f__mitochondria|g__Malus|s__x domestica	0	0	0	0	0	0	0	0	0	0	0	0	0	0	0	0	0	0	0	0	0	0	0	0	0	0	0	0	3	0	0	0	0	0	0	2	0	0	0	0	0	0	0	0	0	2	0	0	0
k__Bacteria|p__Proteobacteria|c__Alphaproteobacteria|o__Rickettsiales|f__mitochondria|g__Raphanus|s__sativus	0	0	0	0	0	0	0	0	0	0	0	0	0	0	0	0	0	0	0	0	0	0	0	5	0	0	0	0	0	0	0	0	0	0	0	0	0	0	0	0	0	8	0	0	2	0	0	0	0
k__Bacteria|p__Proteobacteria|c__Alphaproteobacteria|o__Sphingomonadales|__|__|__	0	0	0	0	0	0	0	0	0	0	0	0	6	0	0	0	0	0	0	0	0	0	0	0	0	0	0	0	0	0	0	0	0	0	0	0	0	0	10	0	0	0	0	0	0	0	0	0	0
k__Bacteria|p__Proteobacteria|c__Alphaproteobacteria|o__Sphingomonadales|f__|g__|s__	7	0	0	0	0	0	0	0	0	0	0	0	0	0	0	0	0	0	0	0	0	0	0	0	0	0	0	0	0	0	0	0	0	0	0	0	0	0	0	0	0	0	0	0	0	0	0	0	0
k__Bacteria|p__Proteobacteria|c__Alphaproteobacteria|o__Sphingomonadales|f__Erythrobacteraceae|g__|s__	0	63	166	161	671	11	9	79	8	154	10	29	784	7	0	0	18	0	0	203	0	0	279	0	8	0	0	0	0	43	0	0	226	411	114	0	0	28	0	0	0	105	0	154	183	0	476	145	83
k__Bacteria|p__Proteobacteria|c__Alphaproteobacteria|o__Sphingomonadales|f__Sphingomonadaceae|__|__	0	0	0	0	0	0	0	0	0	0	0	0	0	0	0	0	0	2	0	0	38	0	0	4	0	0	0	0	0	0	0	0	0	0	0	0	19	0	0	0	9	0	10	0	0	0	0	0	0
k__Bacteria|p__Proteobacteria|c__Alphaproteobacteria|o__Sphingomonadales|f__Sphingomonadaceae|g__|s__	0	0	0	0	0	0	0	0	0	0	0	0	0	0	0	0	0	0	0	0	0	0	0	0	0	0	0	0	0	0	0	0	0	0	0	0	0	0	0	0	0	0	0	0	0	0	11	0	0
k__Bacteria|p__Proteobacteria|c__Alphaproteobacteria|o__Sphingomonadales|f__Sphingomonadaceae|g__Kaistobacter|s__	0	0	0	0	0	0	0	0	0	0	0	0	0	0	0	0	0	0	0	0	0	0	0	14	0	0	0	0	0	0	0	0	0	16	0	0	0	0	0	0	0	0	0	0	0	0	0	0	0
k__Bacteria|p__Proteobacteria|c__Alphaproteobacteria|o__Sphingomonadales|f__Sphingomonadaceae|g__Novosphingobium|__	0	15	0	9	17	13	0	16	0	0	20	0	0	0	0	0	0	0	0	0	173	39	20	0	0	19	0	0	0	9	0	0	0	100	0	0	0	0	0	0	0	0	0	0	32	0	35	56	52
k__Bacteria|p__Proteobacteria|c__Alphaproteobacteria|o__Sphingomonadales|f__Sphingomonadaceae|g__Novosphingobium|s__	13	14	0	19	58	10	0	20	0	0	0	9	0	0	0	0	0	0	0	0	173	18	39	0	0	0	0	0	0	16	0	0	0	161	0	0	44	0	0	0	0	0	0	0	60	0	79	70	84
k__Bacteria|p__Proteobacteria|c__Alphaproteobacteria|o__Sphingomonadales|f__Sphingomonadaceae|g__Sandaracinobacter|s__sibiricus	0	0	0	0	0	0	0	0	0	0	0	0	0	0	0	0	0	0	0	0	0	0	0	0	0	0	0	0	0	0	0	0	0	0	0	0	0	0	0	0	0	0	0	0	0	0	166	6	0
k__Bacteria|p__Proteobacteria|c__Alphaproteobacteria|o__Sphingomonadales|f__Sphingomonadaceae|g__Sphingobium|s__	0	0	0	0	0	0	0	0	0	0	0	0	14	0	8	0	0	0	0	0	14	0	0	0	0	0	0	0	11	0	0	35	0	92	0	0	0	0	0	0	0	0	0	0	0	0	0	0	0
k__Bacteria|p__Proteobacteria|c__Alphaproteobacteria|o__Sphingomonadales|f__Sphingomonadaceae|g__Sphingobium|s__yanoikuyae	0	0	0	0	0	0	0	0	0	0	0	0	0	0	0	0	0	0	0	0	8	0	0	0	0	0	0	0	0	0	0	0	0	0	0	0	0	0	0	0	0	0	0	0	0	0	0	0	0
k__Bacteria|p__Proteobacteria|c__Alphaproteobacteria|o__Sphingomonadales|f__Sphingomonadaceae|g__Sphingomonas|__	0	0	0	0	32	0	0	0	0	0	0	0	0	0	8	0	21	0	0	0	72	0	0	113	15	77	50	7	48	0	0	165	0	0	9	11	503	0	383	79	83	0	143	0	0	0	2	0	0
k__Bacteria|p__Proteobacteria|c__Alphaproteobacteria|o__Sphingomonadales|f__Sphingomonadaceae|g__Sphingomonas|s__	0	0	0	32	0	39	0	25	0	9	0	0	0	0	0	0	0	0	15	32	351	0	36	31	0	0	0	0	0	0	0	0	13	300	148	0	0	0	7	0	0	26	239	34	229	0	52	0	0
k__Bacteria|p__Proteobacteria|c__Alphaproteobacteria|o__Sphingomonadales|f__Sphingomonadaceae|g__Sphingomonas|s__yabuuchiae	0	0	0	0	0	0	0	0	0	0	0	0	0	0	0	0	0	0	0	0	14	0	0	0	0	0	0	0	0	13	0	0	0	0	0	0	0	0	0	0	0	0	0	0	0	0	0	0	0
k__Bacteria|p__Proteobacteria|c__Alphaproteobacteria|o__Sphingomonadales|f__Sphingomonadaceae|g__Sphingopyxis|s__	0	0	0	0	0	0	0	0	0	0	0	0	0	0	0	0	0	0	0	0	0	0	0	0	0	0	0	0	0	0	0	0	0	0	0	0	0	0	0	0	0	0	0	0	0	0	7	0	0
k__Bacteria|p__Proteobacteria|c__Alphaproteobacteria|o__Sphingomonadales|f__Sphingomonadaceae|g__Sphingopyxis|s__alaskensis	0	0	0	0	0	0	0	0	0	0	0	0	0	0	7	0	0	0	0	0	0	0	0	0	0	0	0	0	0	0	0	0	0	0	0	0	0	0	0	0	0	0	0	0	0	0	0	0	0
k__Bacteria|p__Proteobacteria|c__Betaproteobacteria|__|__|__|__	0	0	0	0	1	0	0	0	0	0	0	1	0	0	0	0	0	0	0	0	2	2	0	0	0	0	0	0	0	0	0	0	0	3	0	3	0	0	0	0	4	0	0	4	0	0	0	1	0
k__Bacteria|p__Proteobacteria|c__Betaproteobacteria|o__|f__|g__|s__	0	0	0	0	3	0	0	0	0	0	0	0	0	0	0	0	0	0	6	0	15	4	0	2	0	0	0	0	0	0	0	0	0	11	0	0	0	0	0	0	0	0	0	5	0	0	8	0	0
k__Bacteria|p__Proteobacteria|c__Betaproteobacteria|o__ASSO-13|f__|g__|s__	0	0	0	0	0	0	0	0	0	0	0	0	0	0	0	0	0	0	0	0	0	0	0	0	0	0	0	0	0	0	0	0	0	0	0	0	0	0	0	0	0	0	14	0	0	0	0	0	0
k__Bacteria|p__Proteobacteria|c__Betaproteobacteria|o__Burkholderiales|__|__|__	0	0	0	0	0	0	0	0	0	0	0	0	0	0	0	3	0	0	0	0	0	0	2	10	0	0	0	0	0	0	0	0	0	0	0	0	0	0	0	0	0	0	0	0	0	0	0	0	0
k__Bacteria|p__Proteobacteria|c__Betaproteobacteria|o__Burkholderiales|f__|g__|s__	0	0	0	0	0	0	0	0	0	0	0	0	0	0	0	0	0	0	0	0	0	0	0	0	0	0	0	0	0	0	0	0	0	0	0	0	0	0	0	0	0	0	17	0	0	0	0	0	0
k__Bacteria|p__Proteobacteria|c__Betaproteobacteria|o__Burkholderiales|f__Alcaligenaceae|__|__	0	0	0	0	0	0	0	0	0	0	0	0	0	0	0	0	0	0	0	0	0	0	0	0	0	0	0	0	0	0	0	0	0	3	0	0	0	0	0	0	0	0	0	0	7	0	7	0	0
k__Bacteria|p__Proteobacteria|c__Betaproteobacteria|o__Burkholderiales|f__Alcaligenaceae|g__|s__	0	0	0	0	1	0	0	0	0	0	0	0	0	0	0	0	0	0	0	0	4	0	0	0	0	0	0	0	0	0	0	0	0	0	0	0	0	0	0	0	0	0	0	0	0	0	0	0	0
k__Bacteria|p__Proteobacteria|c__Betaproteobacteria|o__Burkholderiales|f__Alcaligenaceae|g__Achromobacter|s__	0	0	134	0	0	3	0	0	0	0	0	0	0	0	0	0	0	0	0	0	0	0	0	258	0	0	0	0	0	0	0	4	0	0	0	0	4	0	37	0	0	0	0	0	0	0	207	0	0
k__Bacteria|p__Proteobacteria|c__Betaproteobacteria|o__Burkholderiales|f__Alcaligenaceae|g__Alcaligenes|s__faecalis	0	0	0	0	0	0	0	0	0	0	0	0	0	0	0	0	4	0	0	0	0	0	0	0	0	0	0	0	0	0	0	0	0	0	0	0	0	0	0	0	0	0	0	0	0	0	6	0	0
k__Bacteria|p__Proteobacteria|c__Betaproteobacteria|o__Burkholderiales|f__Alcaligenaceae|g__Bordetella|s__petrii	0	0	0	0	4	0	0	0	0	0	0	0	0	0	0	0	0	0	0	0	0	0	0	0	0	0	0	0	0	0	0	0	0	0	0	0	0	0	0	0	0	0	0	0	0	0	0	0	0
k__Bacteria|p__Proteobacteria|c__Betaproteobacteria|o__Burkholderiales|f__Alcaligenaceae|g__Sutterella|s__	0	0	0	0	0	0	0	0	0	0	0	0	0	0	0	0	0	0	0	0	0	0	0	0	0	0	0	0	0	0	0	0	0	0	0	0	0	0	0	0	0	0	0	0	0	0	40	0	0
k__Bacteria|p__Proteobacteria|c__Betaproteobacteria|o__Burkholderiales|f__Burkholderiaceae|__|__	0	0	0	0	0	0	0	0	0	0	0	0	0	0	0	0	0	0	0	0	0	0	6	6	0	0	0	0	0	5	0	0	0	0	0	3	2	0	0	0	6	4	0	0	0	0	0	0	0
k__Bacteria|p__Proteobacteria|c__Betaproteobacteria|o__Burkholderiales|f__Burkholderiaceae|g__|s__	0	0	0	4	0	0	0	0	0	0	0	0	0	0	0	0	0	0	0	0	0	0	0	0	0	0	0	0	0	0	0	0	2	2	0	3	0	0	0	0	0	0	0	2	0	0	0	0	0
k__Bacteria|p__Proteobacteria|c__Betaproteobacteria|o__Burkholderiales|f__Burkholderiaceae|g__Burkholderia|__	0	0	0	0	0	12	0	0	0	0	0	0	0	0	0	0	0	0	0	0	4	0	0	6	3	18	0	0	0	6	0	0	0	1	0	0	0	0	0	0	0	0	0	4	0	0	0	4	0
k__Bacteria|p__Proteobacteria|c__Betaproteobacteria|o__Burkholderiales|f__Burkholderiaceae|g__Burkholderia|s__	0	0	0	0	3	0	0	0	0	0	0	0	0	0	9	0	3	0	12	0	19	0	2	0	0	0	0	0	0	0	0	0	0	0	0	0	6	0	0	0	15	0	0	0	0	0	0	0	0
k__Bacteria|p__Proteobacteria|c__Betaproteobacteria|o__Burkholderiales|f__Burkholderiaceae|g__Burkholderia|s__bryophila	0	43	73	46	0	0	0	0	0	0	0	0	50	26	20	0	55	7	26	47	23	0	149	20	6	0	0	0	13	31	0	20	0	118	18	20	0	0	131	20	95	131	173	5	102	0	59	60	157
k__Bacteria|p__Proteobacteria|c__Betaproteobacteria|o__Burkholderiales|f__Burkholderiaceae|g__Burkholderia|s__tuberum	17	92	0	90	146	80	0	83	0	61	35	11	0	42	40	16	210	19	132	0	1000	245	208	75	11	33	10	11	23	44	26	47	0	270	8	4	257	25	99	23	76	182	214	0	212	0	184	142	252
k__Bacteria|p__Proteobacteria|c__Betaproteobacteria|o__Burkholderiales|f__Burkholderiaceae|g__Lautropia|s__	0	6	28	7	6	0	0	0	0	162	0	0	62	9	12	0	79	0	0	0	0	75	251	21	5	0	0	0	0	228	6	540	0	75	194	0	181	0	7	55	10	0	0	10	26	0	174	0	12
k__Bacteria|p__Proteobacteria|c__Betaproteobacteria|o__Burkholderiales|f__Burkholderiaceae|g__Salinispora|s__	0	16	0	6	26	0	0	0	0	0	0	0	0	0	0	0	5	0	0	0	82	39	9	0	0	0	0	0	0	0	0	0	0	35	0	0	34	0	15	0	0	0	0	0	23	0	26	25	40
k__Bacteria|p__Proteobacteria|c__Betaproteobacteria|o__Burkholderiales|f__Comamonadaceae|__|__	0	0	0	3	11	0	0	0	0	0	6	2	0	9	0	0	0	0	7	0	21	11	11	10	0	3	8	3	5	1	0	10	0	0	3	4	21	0	1	0	4	1	0	0	4	0	33	12	1
k__Bacteria|p__Proteobacteria|c__Betaproteobacteria|o__Burkholderiales|f__Comamonadaceae|g__|s__	0	0	20	1	10	0	0	0	0	0	0	0	5	0	0	0	0	0	0	0	6	0	0	1	0	0	0	0	4	0	8	19	3	3	8	0	10	0	0	4	0	0	0	8	0	0	17	0	0
k__Bacteria|p__Proteobacteria|c__Betaproteobacteria|o__Burkholderiales|f__Comamonadaceae|g__Acidovorax|__	0	0	0	0	0	0	0	0	0	0	0	0	5	0	0	0	0	0	0	0	0	7	9	0	0	0	0	0	0	0	0	8	0	28	0	0	0	0	0	0	0	0	0	0	0	0	0	0	0
k__Bacteria|p__Proteobacteria|c__Betaproteobacteria|o__Burkholderiales|f__Comamonadaceae|g__Acidovorax|s__	0	0	0	0	0	0	0	6	0	0	0	0	0	0	0	0	0	0	2	0	0	7	0	0	0	0	0	0	0	0	0	0	0	11	0	0	0	0	0	0	0	0	0	0	14	0	0	0	27
k__Bacteria|p__Proteobacteria|c__Betaproteobacteria|o__Burkholderiales|f__Comamonadaceae|g__Aquabacterium|s__	0	0	0	0	0	0	0	0	0	0	0	0	12	0	0	0	5	0	0	0	0	0	0	0	0	0	0	0	0	0	0	0	0	0	0	0	0	0	0	0	0	0	0	0	9	0	0	0	0
k__Bacteria|p__Proteobacteria|c__Betaproteobacteria|o__Burkholderiales|f__Comamonadaceae|g__Aquamonas|s__fontana	0	0	0	0	0	0	0	0	0	0	0	0	0	0	0	0	0	0	0	0	0	11	0	0	0	0	0	0	0	0	0	0	0	12	0	0	0	0	0	0	0	0	0	0	14	0	0	0	0
k__Bacteria|p__Proteobacteria|c__Betaproteobacteria|o__Burkholderiales|f__Comamonadaceae|g__Comamonas|s__	0	1	0	0	0	0	0	0	0	5	0	0	0	0	11	0	25	0	0	0	119	0	0	0	3	0	0	0	0	0	0	1	0	6	0	0	76	0	18	0	0	9	9	0	3	0	9	0	0
k__Bacteria|p__Proteobacteria|c__Betaproteobacteria|o__Burkholderiales|f__Comamonadaceae|g__Curvibacter|s__	0	12	0	14	16	0	0	0	0	0	0	0	0	0	14	0	17	0	20	0	125	30	22	0	0	0	0	0	0	22	0	0	0	86	0	0	27	0	0	0	0	7	9	0	17	0	110	89	0
k__Bacteria|p__Proteobacteria|c__Betaproteobacteria|o__Burkholderiales|f__Comamonadaceae|g__Delftia|s__	0	0	0	0	0	0	0	0	0	0	0	0	0	0	0	0	0	0	0	0	0	0	0	0	0	0	0	0	0	0	0	0	0	0	8	0	0	0	0	0	0	0	7	0	0	0	4	0	0
k__Bacteria|p__Proteobacteria|c__Betaproteobacteria|o__Burkholderiales|f__Comamonadaceae|g__Diaphorobacter|__	0	0	0	0	0	0	0	0	0	0	0	0	0	0	0	0	0	0	0	0	0	0	6	0	0	0	0	0	0	0	0	0	0	0	0	0	0	0	0	0	0	0	0	0	0	0	0	0	0
k__Bacteria|p__Proteobacteria|c__Betaproteobacteria|o__Burkholderiales|f__Comamonadaceae|g__Diaphorobacter|s__	0	0	0	0	0	0	0	0	0	0	0	0	6	0	0	0	0	0	0	0	0	0	0	0	0	0	0	0	0	0	0	0	0	0	0	0	0	0	0	0	0	0	0	0	0	0	0	0	0
k__Bacteria|p__Proteobacteria|c__Betaproteobacteria|o__Burkholderiales|f__Comamonadaceae|g__Hydrogenophaga|s__	0	0	19	0	0	0	0	0	0	0	0	0	0	0	0	0	0	0	0	0	0	0	0	0	0	0	0	0	0	0	0	0	0	0	0	0	0	0	0	0	0	0	0	0	0	0	0	0	0
k__Bacteria|p__Proteobacteria|c__Betaproteobacteria|o__Burkholderiales|f__Comamonadaceae|g__Hylemonella|s__	0	0	0	0	0	0	0	0	0	0	0	0	0	0	0	0	0	0	0	0	0	0	0	0	0	0	0	0	0	0	0	0	0	0	0	0	10	0	0	0	0	0	0	0	0	0	0	0	0
k__Bacteria|p__Proteobacteria|c__Betaproteobacteria|o__Burkholderiales|f__Comamonadaceae|g__Leptothrix|s__	0	0	0	0	0	3	0	0	0	0	0	0	0	0	0	0	0	0	0	0	0	0	0	0	0	0	0	0	0	0	0	0	0	0	0	0	0	0	0	0	0	0	0	0	9	0	19	0	0
k__Bacteria|p__Proteobacteria|c__Betaproteobacteria|o__Burkholderiales|f__Comamonadaceae|g__Limnobacter|s__	0	0	0	0	6	0	0	0	0	0	0	0	0	0	0	0	0	0	0	29	0	0	0	0	0	0	0	0	0	0	0	0	0	4	0	0	0	0	0	0	0	0	0	0	0	0	0	0	0
k__Bacteria|p__Proteobacteria|c__Betaproteobacteria|o__Burkholderiales|f__Comamonadaceae|g__Mitsuaria|s__chitosanitabida	0	0	0	0	0	0	0	0	0	0	0	0	0	0	0	0	0	0	0	0	0	0	0	0	0	0	0	0	0	0	0	0	0	0	0	0	0	0	0	0	0	0	0	0	0	0	134	0	0
k__Bacteria|p__Proteobacteria|c__Betaproteobacteria|o__Burkholderiales|f__Comamonadaceae|g__Pelomonas|__	0	0	0	0	0	0	0	0	0	0	0	0	0	0	0	0	0	0	0	0	0	0	0	0	0	0	0	7	0	0	0	0	0	0	0	0	0	0	0	0	0	0	0	0	0	0	0	0	0
k__Bacteria|p__Proteobacteria|c__Betaproteobacteria|o__Burkholderiales|f__Comamonadaceae|g__Pelomonas|s__	10	48	0	32	82	52	0	52	0	32	18	10	0	21	21	0	69	0	78	22	786	160	84	23	0	21	0	0	0	14	31	18	0	182	23	0	221	0	42	4	16	51	35	0	94	0	120	85	125
k__Bacteria|p__Proteobacteria|c__Betaproteobacteria|o__Burkholderiales|f__Comamonadaceae|g__Pelomonas|s__puraquae	0	19	0	0	18	0	0	0	0	0	0	0	0	0	0	0	0	0	0	0	36	0	0	0	0	0	0	0	0	0	0	0	0	0	0	0	0	0	0	0	0	0	0	0	0	0	0	0	35
k__Bacteria|p__Proteobacteria|c__Betaproteobacteria|o__Burkholderiales|f__Comamonadaceae|g__Polaromonas|s__	0	0	0	0	0	0	0	0	0	0	0	0	0	0	0	0	0	0	0	0	0	0	0	0	0	0	0	0	0	0	0	0	0	8	0	0	0	0	0	0	0	0	0	0	0	0	0	0	0
k__Bacteria|p__Proteobacteria|c__Betaproteobacteria|o__Burkholderiales|f__Comamonadaceae|g__Schlegelella|s__	0	0	0	5	0	0	0	0	0	0	0	0	22	0	0	0	0	0	0	0	0	0	0	0	0	0	0	0	0	0	0	0	0	7	0	0	8	0	0	0	0	3	0	0	0	0	0	0	4
k__Bacteria|p__Proteobacteria|c__Betaproteobacteria|o__Burkholderiales|f__Comamonadaceae|g__Tepidimonas|s__	0	0	0	0	113	0	0	0	0	0	0	0	12	0	0	0	0	0	0	0	0	0	6	0	0	0	0	0	6	0	0	0	0	12	0	0	0	0	0	0	0	0	0	0	0	0	0	0	0
k__Bacteria|p__Proteobacteria|c__Betaproteobacteria|o__Burkholderiales|f__Comamonadaceae|g__Variovorax|s__paradoxus	0	0	0	0	0	0	0	0	0	0	0	0	0	0	0	0	0	0	0	0	0	0	0	0	0	0	0	0	8	0	0	0	0	0	0	0	0	0	0	0	0	0	0	0	0	0	0	0	0
k__Bacteria|p__Proteobacteria|c__Betaproteobacteria|o__Burkholderiales|f__Oxalobacteraceae|__|__	0	0	0	0	0	0	0	14	0	0	0	0	18	0	2	0	0	0	0	0	0	0	0	3	0	0	0	0	0	5	0	0	0	20	4	0	12	0	0	0	0	0	16	0	0	0	18	0	0
k__Bacteria|p__Proteobacteria|c__Betaproteobacteria|o__Burkholderiales|f__Oxalobacteraceae|g__|s__	0	0	0	0	0	0	0	0	0	0	0	0	0	0	0	0	0	0	0	0	0	0	0	2	0	0	0	0	0	0	0	0	0	0	0	0	0	0	0	0	0	0	0	0	0	0	0	0	0
k__Bacteria|p__Proteobacteria|c__Betaproteobacteria|o__Burkholderiales|f__Oxalobacteraceae|g__Cupriavidus|s__	0	0	783	0	0	0	0	0	0	27	0	0	400	0	0	0	4	0	6	3925	257	155	44	0	0	10	0	0	0	0	56	0	68	11	849	0	159	3127	0	0	0	0	0	218	8	0	4	0	5
k__Bacteria|p__Proteobacteria|c__Betaproteobacteria|o__Burkholderiales|f__Oxalobacteraceae|g__Herbaspirillum|s__	0	0	0	0	0	0	0	0	0	0	0	0	0	0	0	0	0	0	0	0	0	0	0	8	0	0	0	0	0	0	0	0	0	0	0	0	0	0	0	0	0	0	0	0	0	0	0	0	0
k__Bacteria|p__Proteobacteria|c__Betaproteobacteria|o__Burkholderiales|f__Oxalobacteraceae|g__Janthinobacterium|s__	0	0	0	9	0	0	0	0	0	0	0	0	0	0	0	0	0	0	0	0	0	0	0	2	0	0	0	0	0	0	0	0	0	0	0	0	8	0	0	0	0	0	0	0	5	0	14	0	0
k__Bacteria|p__Proteobacteria|c__Betaproteobacteria|o__Burkholderiales|f__Oxalobacteraceae|g__Janthinobacterium|s__lividum	0	0	0	12	0	0	0	0	0	0	12	0	0	0	0	0	0	0	0	0	9	0	0	0	0	0	0	0	0	0	0	40	0	0	0	0	0	0	0	0	0	11	0	0	8	0	5	0	0
k__Bacteria|p__Proteobacteria|c__Betaproteobacteria|o__Burkholderiales|f__Oxalobacteraceae|g__Massilia|__	0	0	0	0	0	0	0	0	0	0	0	0	0	0	0	0	0	0	0	0	16	0	0	0	0	0	0	0	0	51	0	0	0	0	0	0	0	31	0	0	0	0	18	0	0	0	0	0	0
k__Bacteria|p__Proteobacteria|c__Betaproteobacteria|o__Burkholderiales|f__Oxalobacteraceae|g__Massilia|s__timonae	0	0	0	0	0	7	0	10	0	0	0	0	0	0	0	0	0	0	0	0	0	5	23	0	0	0	0	0	0	0	0	0	0	0	0	0	0	0	0	0	0	0	6	0	0	0	0	0	0
k__Bacteria|p__Proteobacteria|c__Betaproteobacteria|o__Burkholderiales|f__Oxalobacteraceae|g__Ralstonia|s__	67	582	113	465	669	351	24	366	5	241	144	66	103	172	100	36	388	47	385	39	5011	1214	656	160	0	263	53	46	43	209	130	132	25	1790	258	5	1081	2	232	33	109	320	405	47	1073	4	1077	893	1352
k__Bacteria|p__Proteobacteria|c__Betaproteobacteria|o__Ellin6067|f__|g__|s__	0	0	0	0	0	0	0	0	0	0	0	0	0	0	0	0	0	0	0	0	10	0	0	0	0	0	0	0	0	0	0	0	0	0	0	0	0	0	0	0	0	0	0	0	0	0	0	0	0
k__Bacteria|p__Proteobacteria|c__Betaproteobacteria|o__Gallionellales|f__Gallionellaceae|g__|s__	0	0	0	0	7	0	0	0	0	0	0	0	0	0	0	0	0	0	0	0	16	0	0	0	0	0	0	0	0	0	0	0	0	0	0	0	0	0	0	0	0	0	0	0	5	0	8	0	7
k__Bacteria|p__Proteobacteria|c__Betaproteobacteria|o__MND1|f__|g__|s__	0	0	0	0	0	0	0	0	0	0	0	0	0	0	0	0	0	0	0	0	0	0	0	0	0	0	0	0	0	0	0	0	0	0	0	0	5	0	0	0	0	0	0	0	0	0	3	0	0
k__Bacteria|p__Proteobacteria|c__Betaproteobacteria|o__Methylophilales|f__Methylophilaceae|g__|s__	0	0	0	0	0	0	0	0	0	0	0	0	0	0	0	0	0	0	0	0	0	0	0	5	0	0	0	0	0	0	0	0	0	0	0	0	0	0	0	0	0	0	0	0	0	0	0	0	0
k__Bacteria|p__Proteobacteria|c__Betaproteobacteria|o__Methylophilales|f__Methylophilaceae|g__Methylobacillus|s__	0	0	0	0	0	0	0	0	0	0	0	0	0	0	0	0	0	0	0	0	0	0	0	0	0	0	0	0	0	0	0	0	0	0	0	0	0	0	0	0	0	0	0	3	0	0	0	0	0
k__Bacteria|p__Proteobacteria|c__Betaproteobacteria|o__Methylophilales|f__Methylophilaceae|g__Methylotenera|s__mobilis	0	0	0	0	0	0	0	0	0	0	0	0	0	0	0	0	4	0	5	0	40	4	0	0	0	0	0	0	0	0	0	0	0	0	0	0	2	0	9	0	0	0	0	0	0	0	0	0	2
k__Bacteria|p__Proteobacteria|c__Betaproteobacteria|o__Neisseriales|f__Neisseriaceae|__|__	0	0	0	0	0	0	0	0	0	0	0	0	0	3	0	0	0	0	0	18	0	0	237	0	0	0	0	0	0	0	0	0	0	1	85	0	9	0	0	0	0	0	0	0	0	2	0	0	0
k__Bacteria|p__Proteobacteria|c__Betaproteobacteria|o__Neisseriales|f__Neisseriaceae|g__|s__	25269	3	255	4055	4	470	0	23	1033	167	17549	150	68	5434	269	0	3172	51	8183	8739	68	280	1745	998	5	132	15	0	381	50	11226	21435	6453	109	328	11	448	0	6036	48	31601	4442	18352	50	167	1577	5682	1797	776
k__Bacteria|p__Proteobacteria|c__Betaproteobacteria|o__Neisseriales|f__Neisseriaceae|g__Conchiformibius|s__	0	0	0	0	7	0	0	0	0	0	0	0	0	0	0	0	0	0	0	0	0	4	0	0	0	0	0	0	0	0	0	0	0	0	0	0	0	0	0	0	0	0	0	0	0	0	0	0	0
k__Bacteria|p__Proteobacteria|c__Betaproteobacteria|o__Neisseriales|f__Neisseriaceae|g__Conchiformibius|s__kuhniae	0	0	0	0	0	0	0	0	0	0	0	0	0	0	0	0	0	0	0	0	0	0	0	6	0	0	0	0	0	0	0	0	0	0	0	0	0	0	0	0	0	0	0	0	0	0	0	0	0
k__Bacteria|p__Proteobacteria|c__Betaproteobacteria|o__Neisseriales|f__Neisseriaceae|g__Eikenella|s__	0	0	0	27	0	0	0	0	0	0	0	0	0	0	0	0	68	0	0	0	0	11	357	0	0	0	0	0	0	16	0	178	0	6	25	0	23	0	0	23	11	0	0	29	0	0	100	0	5
k__Bacteria|p__Proteobacteria|c__Betaproteobacteria|o__Neisseriales|f__Neisseriaceae|g__Gulbenkiania|s__mobilis	0	0	0	0	0	0	0	0	0	0	0	0	0	0	0	0	0	0	0	0	0	0	0	0	0	0	0	0	0	0	0	0	0	0	0	0	0	0	0	0	0	0	4	0	0	0	0	0	0
k__Bacteria|p__Proteobacteria|c__Betaproteobacteria|o__Neisseriales|f__Neisseriaceae|g__Kingella|__	0	0	0	0	0	0	0	0	0	0	0	0	0	0	0	0	0	0	0	0	10	0	0	0	0	0	0	0	0	0	0	0	0	0	0	0	0	0	0	0	0	0	0	0	0	0	0	0	0
k__Bacteria|p__Proteobacteria|c__Betaproteobacteria|o__Neisseriales|f__Neisseriaceae|g__Kingella|s__	0	0	0	62	0	0	0	0	0	20	13	0	11	0	0	0	14	0	0	0	9	12	116	0	0	0	0	0	0	0	0	21	0	9	0	0	0	0	0	11	0	0	0	15	1	0	63	0	0
k__Bacteria|p__Proteobacteria|c__Betaproteobacteria|o__Neisseriales|f__Neisseriaceae|g__Neisseria|__	0	15	142	0	0	9	0	0	0	0	0	0	542	44	0	0	0	20	26	0	0	72	231	189	0	0	0	0	0	0	22	106	0	0	808	0	0	0	0	593	97	10	18	0	0	0	15	13	66
k__Bacteria|p__Proteobacteria|c__Betaproteobacteria|o__Neisseriales|f__Neisseriaceae|g__Neisseria|s__	0	0	0	235	0	0	0	0	0	88	0	0	0	9	13	0	488	0	0	22	71	104	1954	55	0	4	0	0	30	92	0	786	32	540	6453	0	361	23	10	207	0	0	0	0	0	0	476	11	58
k__Bacteria|p__Proteobacteria|c__Betaproteobacteria|o__Neisseriales|f__Neisseriaceae|g__Neisseria|s__animaloris	0	0	0	0	0	0	0	0	0	0	0	0	0	0	0	0	0	0	0	0	0	0	0	0	0	0	0	0	0	0	0	0	0	0	0	0	0	0	0	0	0	7	0	0	0	0	0	0	0
k__Bacteria|p__Proteobacteria|c__Betaproteobacteria|o__Neisseriales|f__Neisseriaceae|g__Neisseria|s__bacilliformis	0	0	9	8	0	0	0	0	0	0	14	0	0	0	0	0	0	0	0	0	0	0	36	0	0	0	0	0	0	0	0	0	0	0	0	0	0	0	0	0	0	0	7	0	0	0	14	0	0
k__Bacteria|p__Proteobacteria|c__Betaproteobacteria|o__Neisseriales|f__Neisseriaceae|g__Neisseria|s__oralis	0	0	0	0	0	0	0	0	0	0	0	0	0	16	0	0	67	0	0	0	0	0	0	0	0	0	0	0	0	0	0	39	0	0	1275	0	0	0	0	33	0	0	16	0	0	0	0	0	0
k__Bacteria|p__Proteobacteria|c__Betaproteobacteria|o__Neisseriales|f__Neisseriaceae|g__Neisseria|s__subflava	0	0	168	0	6	0	0	0	0	0	0	0	34	0	0	0	24	0	0	20	7	40	64	49	0	0	18	0	0	61	0	884	0	375	351	8	152	0	0	409	277	0	22	2934	18	0	148	5	204
k__Bacteria|p__Proteobacteria|c__Betaproteobacteria|o__Nitrosomonadales|f__Nitrosomonadaceae|g__|s__	0	0	0	0	0	0	0	0	0	0	0	0	0	0	0	0	0	0	0	0	0	0	0	3	0	0	0	0	0	0	0	0	0	0	0	0	0	0	0	0	0	0	0	0	0	0	0	0	0
k__Bacteria|p__Proteobacteria|c__Betaproteobacteria|o__Procabacteriales|f__Procabacteriaceae|g__|s__	0	0	0	0	4	0	0	0	0	0	0	0	0	0	0	0	14	0	0	0	27	0	0	0	0	0	0	0	0	0	0	0	0	0	0	0	0	0	0	0	0	7	0	0	0	0	0	0	0
k__Bacteria|p__Proteobacteria|c__Betaproteobacteria|o__Rhodocyclales|f__Rhodocyclaceae|__|__	0	0	0	0	0	0	0	0	0	0	0	0	0	1	0	0	0	0	0	0	0	0	2	7	0	0	0	0	0	0	0	0	0	2	0	0	4	0	0	0	0	1	0	0	0	0	0	1	0
k__Bacteria|p__Proteobacteria|c__Betaproteobacteria|o__Rhodocyclales|f__Rhodocyclaceae|g__|s__	0	0	0	0	0	0	0	0	0	0	0	0	0	0	0	0	0	0	0	0	0	0	0	0	0	0	0	0	0	0	0	0	0	1	0	0	0	0	0	0	2	0	0	0	1	0	0	0	0
k__Bacteria|p__Proteobacteria|c__Betaproteobacteria|o__Rhodocyclales|f__Rhodocyclaceae|g__Hydrogenophilus|s__	0	0	0	0	0	0	0	0	0	0	0	0	0	0	0	0	0	0	0	0	0	0	0	0	0	0	0	0	0	0	0	0	0	0	0	0	3	0	0	0	0	0	0	0	0	0	0	0	0
k__Bacteria|p__Proteobacteria|c__Betaproteobacteria|o__Rhodocyclales|f__Rhodocyclaceae|g__Sulfuritalea|s__	0	5	0	0	17	0	0	0	0	0	0	0	0	0	0	0	0	0	0	0	24	0	0	0	0	0	0	0	0	0	0	0	0	10	0	0	18	0	0	0	0	0	0	0	0	0	11	0	17
k__Bacteria|p__Proteobacteria|c__Deltaproteobacteria|o__|f__|g__|s__	0	0	0	0	0	0	0	0	0	0	0	0	0	0	0	0	0	0	0	0	7	0	0	0	0	0	0	0	0	0	0	5	0	0	0	0	0	0	0	0	0	2	0	0	0	0	0	0	0
k__Bacteria|p__Proteobacteria|c__Deltaproteobacteria|o__Bdellovibrionales|f__Bacteriovoracaceae|__|__	0	0	0	0	0	0	0	0	0	0	0	0	0	0	0	0	0	0	0	0	0	0	0	0	0	0	0	0	0	0	0	0	0	0	0	0	0	0	0	0	0	0	0	0	0	0	6	0	0
k__Bacteria|p__Proteobacteria|c__Deltaproteobacteria|o__Bdellovibrionales|f__Bdellovibrionaceae|g__Bdellovibrio|s__	0	0	0	0	6	0	0	0	0	0	0	0	0	0	5	0	0	0	0	0	25	0	0	0	0	0	0	0	3	0	0	0	0	0	0	0	0	0	0	2	0	0	0	0	0	0	19	0	0
k__Bacteria|p__Proteobacteria|c__Deltaproteobacteria|o__Bdellovibrionales|f__Bdellovibrionaceae|g__Bdellovibrio|s__bacteriovorus	0	0	0	0	2	0	0	0	0	0	0	0	3	0	0	0	0	0	0	0	0	0	0	0	0	0	0	0	25	0	0	0	0	0	0	0	0	0	0	0	0	0	0	0	0	0	6	0	0
k__Bacteria|p__Proteobacteria|c__Deltaproteobacteria|o__Desulfobacterales|f__Desulfobacteraceae|g__Desulforegula|s__conservatrix	0	0	0	0	0	0	0	0	0	0	0	0	0	0	0	0	0	0	0	0	0	0	0	0	0	0	0	0	0	0	0	0	0	0	0	0	0	0	0	0	0	0	0	0	0	0	4	0	0
k__Bacteria|p__Proteobacteria|c__Deltaproteobacteria|o__Desulfobacterales|f__Desulfobulbaceae|g__Desulfobulbus|s__	0	0	0	0	0	15	0	0	0	0	0	0	0	0	0	0	0	0	0	0	0	0	0	0	0	0	0	0	0	0	0	3	0	0	0	0	0	0	0	0	0	0	0	0	0	0	0	0	0
k__Bacteria|p__Proteobacteria|c__Deltaproteobacteria|o__Desulfovibrionales|f__Desulfonatronumaceae|g__Desulfonatronum|s__	0	0	0	0	0	12	0	0	0	0	0	0	0	0	0	0	0	0	0	0	0	0	0	0	0	0	0	0	0	0	0	0	0	0	0	0	0	0	0	0	0	0	0	0	0	0	0	0	0
k__Bacteria|p__Proteobacteria|c__Deltaproteobacteria|o__Desulfovibrionales|f__Desulfovibrionaceae|g__|s__	0	0	0	0	0	0	0	0	0	0	0	0	0	0	0	0	0	0	0	0	0	0	0	6	0	0	0	0	0	0	0	0	0	0	0	0	0	0	0	0	0	0	0	0	0	0	0	0	5
k__Bacteria|p__Proteobacteria|c__Deltaproteobacteria|o__Desulfovibrionales|f__Desulfovibrionaceae|g__Desulfovibrio|s__C21_c20	0	0	0	0	29	0	0	13	0	0	0	3	0	0	0	0	0	0	0	0	0	0	0	0	0	0	0	0	0	0	0	0	0	11	0	0	0	0	0	0	0	16	0	0	15	0	5	8	21
k__Bacteria|p__Proteobacteria|c__Deltaproteobacteria|o__FAC87|f__|g__|s__	0	0	0	0	0	0	0	0	0	0	0	0	0	0	0	0	0	0	0	23	0	0	0	0	0	0	0	0	0	0	0	0	0	0	0	0	0	0	0	0	0	0	0	0	4	0	2	0	0
k__Bacteria|p__Proteobacteria|c__Deltaproteobacteria|o__GMD14H09|f__|g__|s__	0	0	0	0	0	0	0	0	0	0	0	0	0	0	0	0	0	0	0	0	0	0	0	0	0	0	0	0	0	0	0	0	0	5	0	0	0	0	0	0	0	0	0	0	0	0	0	0	0
k__Bacteria|p__Proteobacteria|c__Deltaproteobacteria|o__MIZ46|f__|g__|s__	0	0	0	0	12	0	0	0	0	0	0	0	0	4	0	0	0	0	0	0	0	0	0	0	0	0	0	0	0	0	0	0	0	0	10	0	0	0	0	0	0	0	0	0	0	0	0	0	0
k__Bacteria|p__Proteobacteria|c__Deltaproteobacteria|o__Myxococcales|__|__|__	0	0	0	0	0	0	0	0	0	0	0	0	0	0	0	0	0	0	0	0	0	0	0	0	0	0	0	0	0	0	0	0	0	0	9	0	0	0	0	0	0	0	0	0	0	0	0	0	0
k__Bacteria|p__Proteobacteria|c__Deltaproteobacteria|o__Myxococcales|f__0319-6G20|g__|s__	0	0	23	0	6	8	0	2	0	0	0	0	0	0	0	0	0	3	5	0	32	9	22	0	0	0	0	0	0	0	0	4	0	0	15	0	14	0	11	0	0	0	8	4	0	0	5	0	26
k__Bacteria|p__Proteobacteria|c__Deltaproteobacteria|o__Myxococcales|f__|g__|s__	0	0	0	3	2	2	0	0	0	9	0	0	7	0	0	0	2	0	0	0	88	28	7	8	3	0	0	0	16	0	0	12	0	0	0	0	41	0	0	0	0	0	3	0	0	0	2	0	6
k__Bacteria|p__Proteobacteria|c__Deltaproteobacteria|o__Myxococcales|f__Cystobacteraceae|__|__	0	0	29	0	0	0	0	0	0	0	0	0	0	0	0	0	0	0	0	0	0	0	0	0	0	0	0	0	0	0	0	0	0	0	0	0	0	0	0	0	0	0	0	0	0	0	0	0	0
k__Bacteria|p__Proteobacteria|c__Deltaproteobacteria|o__Myxococcales|f__Haliangiaceae|g__|s__	0	0	0	0	0	0	0	0	0	0	0	0	3	0	0	0	0	0	0	0	0	0	0	0	0	0	0	0	0	0	0	0	0	0	0	0	0	0	0	0	0	0	0	0	0	0	0	0	0
k__Bacteria|p__Proteobacteria|c__Deltaproteobacteria|o__Myxococcales|f__OM27|g__|s__	0	0	0	0	0	0	0	0	0	0	0	0	0	0	0	0	0	0	0	0	7	0	0	0	0	0	0	0	0	0	0	0	0	0	0	0	0	0	0	0	0	0	0	0	0	0	0	0	0
k__Bacteria|p__Proteobacteria|c__Deltaproteobacteria|o__Syntrophobacterales|f__Syntrophobacteraceae|g__|s__	0	3	0	0	0	0	0	0	0	0	0	0	0	0	0	0	0	0	0	0	9	0	0	0	0	0	0	0	0	0	0	0	0	0	0	0	0	0	0	0	0	0	0	0	0	0	0	0	0
k__Bacteria|p__Proteobacteria|c__Epsilonproteobacteria|o__Campylobacterales|f__Campylobacteraceae|g__Campylobacter|__	0	0	0	0	0	0	0	0	0	0	0	0	31	0	0	0	0	0	0	0	0	0	0	0	0	0	0	0	0	0	0	0	0	0	0	0	0	0	0	0	0	0	0	0	0	0	0	0	0
k__Bacteria|p__Proteobacteria|c__Epsilonproteobacteria|o__Campylobacterales|f__Campylobacteraceae|g__Campylobacter|s__	0	0	0	32	0	0	0	0	0	0	0	0	307	0	0	0	18	0	0	0	3	0	86	11	0	1	3	0	0	0	0	47	0	61	10	0	0	0	0	36	13	0	17	51	6	0	67	0	0
k__Bacteria|p__Proteobacteria|c__Epsilonproteobacteria|o__Campylobacterales|f__Campylobacteraceae|g__Campylobacter|s__rectus	0	0	0	0	0	18	0	0	0	0	0	0	0	0	0	0	0	0	8	0	0	0	0	18	0	3	0	0	0	0	0	33	0	0	17	0	9	0	0	12	0	0	0	32	0	0	54	7	0
k__Bacteria|p__Proteobacteria|c__Epsilonproteobacteria|o__Campylobacterales|f__Campylobacteraceae|g__Campylobacter|s__ureolyticus	0	0	0	35	0	0	0	0	0	0	0	0	0	7	0	0	0	0	0	32	0	0	0	0	0	0	14	0	0	0	0	0	0	15	0	0	0	0	0	0	0	0	0	0	0	0	0	0	0
k__Bacteria|p__Proteobacteria|c__Epsilonproteobacteria|o__Campylobacterales|f__Helicobacteraceae|g__Helicobacter|s__	0	0	0	0	0	0	0	0	0	0	0	0	0	0	0	0	0	0	0	0	0	0	0	0	0	0	0	0	0	0	0	0	0	0	0	0	0	0	0	0	0	0	0	0	0	0	59	0	0
k__Bacteria|p__Proteobacteria|c__Gammaproteobacteria|__|__|__|__	0	0	0	0	0	0	0	0	0	0	0	0	0	0	0	0	0	0	0	0	0	0	0	0	0	0	0	0	0	0	0	0	0	0	0	0	0	0	5	0	0	0	0	0	0	0	0	0	0
k__Bacteria|p__Proteobacteria|c__Gammaproteobacteria|o__|f__|g__|s__	0	0	0	0	0	0	0	0	0	4	0	0	0	0	0	0	2	0	0	0	0	0	0	0	0	0	0	0	0	0	0	0	0	5	0	0	0	0	0	0	0	0	0	0	0	0	6	0	9
k__Bacteria|p__Proteobacteria|c__Gammaproteobacteria|o__Aeromonadales|f__Aeromonadaceae|g__Aeromonas|__	0	0	11	0	0	0	0	0	0	0	0	0	0	0	0	0	0	0	0	0	0	2	0	0	0	0	0	0	0	0	0	0	0	0	0	0	0	0	0	0	0	0	0	0	0	0	8	0	0
k__Bacteria|p__Proteobacteria|c__Gammaproteobacteria|o__Alteromonadales|f__Alteromonadaceae|g__Cellvibrio|s__	0	0	0	0	0	0	0	0	0	0	0	0	0	0	0	0	0	0	0	0	0	2	0	0	0	0	0	0	0	0	0	2	0	0	0	0	0	0	0	0	0	0	22	0	0	0	27	0	0
k__Bacteria|p__Proteobacteria|c__Gammaproteobacteria|o__Alteromonadales|f__Moritellaceae|g__Moritella|s__	0	0	0	0	0	0	0	0	0	0	0	0	0	0	0	0	0	0	0	0	0	0	0	0	0	0	0	0	0	0	0	0	0	0	0	0	0	0	0	0	0	0	0	0	0	0	7	0	0
k__Bacteria|p__Proteobacteria|c__Gammaproteobacteria|o__Alteromonadales|f__Psychromonadaceae|g__Psychromonas|s__	0	0	0	0	0	0	0	0	0	0	0	0	0	0	0	0	0	0	0	0	7	0	0	0	0	0	0	0	0	0	0	0	0	0	0	0	0	0	0	0	0	0	0	0	0	0	3	0	0
k__Bacteria|p__Proteobacteria|c__Gammaproteobacteria|o__Alteromonadales|f__Shewanellaceae|g__Shewanella|s__	0	0	0	0	0	0	0	0	0	0	12	0	0	0	0	0	0	0	0	0	0	0	0	0	0	0	0	0	0	0	0	0	0	0	0	0	0	0	0	0	0	0	0	0	0	0	0	0	0
k__Bacteria|p__Proteobacteria|c__Gammaproteobacteria|o__Alteromonadales|f__[Chromatiaceae]|g__Alishewanella|s__	0	0	0	0	0	6	0	0	0	0	0	0	0	0	3	0	0	0	0	0	0	0	0	0	0	0	0	0	0	0	0	0	0	0	0	0	0	0	0	0	0	0	0	0	0	0	0	0	0
k__Bacteria|p__Proteobacteria|c__Gammaproteobacteria|o__Alteromonadales|f__[Chromatiaceae]|g__Rheinheimera|s__	0	0	0	0	0	0	0	0	0	0	0	0	0	0	0	0	0	0	0	0	0	0	0	0	0	0	0	0	0	0	0	0	0	0	0	0	0	0	0	0	0	0	11	0	0	0	0	0	0
k__Bacteria|p__Proteobacteria|c__Gammaproteobacteria|o__Cardiobacteriales|f__Cardiobacteriaceae|g__|s__	0	0	0	0	0	0	0	0	0	0	0	0	0	0	0	0	0	0	0	0	0	0	0	19	0	0	0	0	0	0	0	15	0	0	0	0	3	0	4	0	0	2	0	0	0	0	0	0	0
k__Bacteria|p__Proteobacteria|c__Gammaproteobacteria|o__Cardiobacteriales|f__Cardiobacteriaceae|g__Cardiobacterium|__	0	0	0	0	0	0	0	0	0	0	0	0	0	0	0	0	0	0	0	15	0	0	0	0	0	0	0	0	0	0	0	14	0	0	0	0	0	0	0	0	0	0	0	0	0	0	42	0	0
k__Bacteria|p__Proteobacteria|c__Gammaproteobacteria|o__Cardiobacteriales|f__Cardiobacteriaceae|g__Cardiobacterium|s__	0	0	0	14	0	0	0	0	0	3	0	0	18	0	0	0	9	0	14	0	7	44	95	1	5	0	0	0	4	9	0	31	0	0	35	0	0	0	0	29	0	0	0	46	0	0	60	2	7
k__Bacteria|p__Proteobacteria|c__Gammaproteobacteria|o__Enterobacteriales|f__Enterobacteriaceae|__|__	0	10	24	46	55	0	0	0	0	19	0	0	2	0	21	0	14	21	22	0	94	9	20	43	0	7	0	8	33	20	0	9	143	30	9	0	43	677	26	0	15	1	35	148	33	0	47	0	1
k__Bacteria|p__Proteobacteria|c__Gammaproteobacteria|o__Enterobacteriales|f__Enterobacteriaceae|g__|s__	0	0	0	0	0	0	0	0	0	0	0	0	0	0	0	0	0	0	0	0	0	0	0	0	0	0	0	0	0	0	0	0	0	0	0	0	0	0	0	0	0	2	0	0	0	0	0	0	0
k__Bacteria|p__Proteobacteria|c__Gammaproteobacteria|o__Enterobacteriales|f__Enterobacteriaceae|g__Citrobacter|s__	0	0	0	0	0	0	0	0	0	0	0	0	0	29	0	0	0	0	0	0	0	0	0	0	0	0	0	0	0	0	0	0	0	0	0	0	0	0	0	0	0	0	0	0	0	0	0	0	0
k__Bacteria|p__Proteobacteria|c__Gammaproteobacteria|o__Enterobacteriales|f__Enterobacteriaceae|g__Enterobacter|__	0	0	0	64	17	0	0	15	0	26	0	0	0	0	0	5	0	0	15	0	0	0	10	0	8	8	0	0	29	0	0	0	255	0	27	4	0	338	0	0	28	13	44	0	0	0	12	28	7
k__Bacteria|p__Proteobacteria|c__Gammaproteobacteria|o__Enterobacteriales|f__Enterobacteriaceae|g__Erwinia|__	0	0	0	0	0	0	0	0	0	0	0	0	9	0	0	0	6	0	0	0	0	0	0	0	0	0	0	0	0	0	0	0	0	0	0	0	0	0	0	0	0	0	5	0	0	0	10	0	25
k__Bacteria|p__Proteobacteria|c__Gammaproteobacteria|o__Enterobacteriales|f__Enterobacteriaceae|g__Erwinia|s__	0	0	0	0	0	0	0	0	0	0	0	0	17	0	0	0	0	0	0	0	0	0	18	0	0	0	0	0	0	0	0	0	0	0	0	0	7	0	20	0	0	0	0	0	0	0	0	0	35
k__Bacteria|p__Proteobacteria|c__Gammaproteobacteria|o__Enterobacteriales|f__Enterobacteriaceae|g__Klebsiella|__	0	0	0	0	0	0	0	0	0	0	0	0	0	0	0	0	0	0	0	0	0	0	0	0	0	0	0	0	0	0	0	0	0	0	8	0	0	0	0	0	0	0	0	0	0	0	0	0	6
k__Bacteria|p__Proteobacteria|c__Gammaproteobacteria|o__Enterobacteriales|f__Enterobacteriaceae|g__Klebsiella|s__	0	0	0	0	0	0	0	46	0	0	0	0	0	0	0	0	0	0	0	0	0	0	0	0	0	0	0	0	0	0	0	0	0	3	0	0	0	0	0	0	0	0	0	0	0	0	0	0	0
k__Bacteria|p__Proteobacteria|c__Gammaproteobacteria|o__Enterobacteriales|f__Enterobacteriaceae|g__Klebsiella|s__oxytoca	0	0	0	0	0	0	0	0	0	0	0	0	0	0	0	0	0	0	0	0	0	0	0	0	0	0	9	0	0	0	0	0	0	0	0	0	0	0	0	0	0	0	0	0	0	0	0	0	0
k__Bacteria|p__Proteobacteria|c__Gammaproteobacteria|o__Enterobacteriales|f__Enterobacteriaceae|g__Morganella|s__morganii	0	0	0	0	0	0	0	0	0	0	0	0	0	0	0	0	0	0	0	17	0	0	0	0	0	0	0	0	0	0	0	0	0	0	0	0	0	0	0	0	0	0	0	0	0	0	0	0	0
k__Bacteria|p__Proteobacteria|c__Gammaproteobacteria|o__Enterobacteriales|f__Enterobacteriaceae|g__Rahnella|s__aquatilis	0	0	0	51	0	0	0	0	0	8	0	0	0	0	0	0	0	0	0	38	0	0	0	0	0	0	0	0	0	0	0	0	0	0	0	0	0	0	0	0	0	22	0	0	0	0	0	0	0
k__Bacteria|p__Proteobacteria|c__Gammaproteobacteria|o__Enterobacteriales|f__Enterobacteriaceae|g__Serratia|__	0	0	0	0	0	0	0	0	0	0	0	0	0	0	0	0	0	0	0	0	0	0	0	0	0	0	0	0	0	0	0	0	0	0	0	0	0	0	0	0	0	0	2	0	0	0	0	0	0
k__Bacteria|p__Proteobacteria|c__Gammaproteobacteria|o__Enterobacteriales|f__Enterobacteriaceae|g__Serratia|s__	0	0	0	0	0	10	0	0	0	0	0	0	0	9	0	0	0	0	0	0	0	0	0	0	0	0	0	0	0	0	0	0	0	0	0	0	5	0	0	0	0	0	0	0	0	0	0	0	0
k__Bacteria|p__Proteobacteria|c__Gammaproteobacteria|o__Enterobacteriales|f__Enterobacteriaceae|g__Serratia|s__marcescens	0	0	0	0	0	0	0	11	0	0	0	0	0	0	0	0	0	0	0	0	20	0	0	0	0	0	0	0	24	28	0	0	0	680	14	0	0	0	0	0	0	0	0	0	12	0	0	0	0
k__Bacteria|p__Proteobacteria|c__Gammaproteobacteria|o__Enterobacteriales|f__Enterobacteriaceae|g__Trabulsiella|s__farmeri	0	0	0	0	0	0	0	0	0	0	0	0	0	0	0	0	0	0	0	0	0	0	0	0	0	0	0	0	0	0	0	0	0	0	0	0	0	35	0	0	0	0	0	0	0	0	0	0	0
k__Bacteria|p__Proteobacteria|c__Gammaproteobacteria|o__HOC36|f__|g__|s__	0	0	0	0	0	0	0	0	0	0	0	0	0	0	0	0	0	0	0	0	0	0	0	0	0	0	0	0	0	0	0	0	0	3	0	0	0	0	0	0	0	0	0	0	0	0	0	0	0
k__Bacteria|p__Proteobacteria|c__Gammaproteobacteria|o__Legionellales|__|__|__	0	0	0	0	0	0	0	0	0	0	0	0	0	0	0	0	0	0	0	0	0	0	0	0	0	0	0	0	0	0	0	0	0	0	0	0	0	0	0	0	0	0	0	0	0	0	0	4	0
k__Bacteria|p__Proteobacteria|c__Gammaproteobacteria|o__Legionellales|f__|g__|s__	0	0	0	0	0	0	0	0	0	0	0	0	0	0	0	0	0	0	0	0	0	0	0	0	0	0	0	0	0	0	0	0	0	3	0	0	0	0	0	0	0	0	0	0	0	0	8	0	5
k__Bacteria|p__Proteobacteria|c__Gammaproteobacteria|o__Legionellales|f__Coxiellaceae|g__|s__	0	0	0	0	0	0	0	0	0	4	0	0	0	0	0	0	0	0	0	0	9	3	0	0	0	0	0	0	0	0	0	0	0	4	0	0	0	0	0	0	0	0	0	0	0	0	0	6	0
k__Bacteria|p__Proteobacteria|c__Gammaproteobacteria|o__Legionellales|f__Coxiellaceae|g__Aquicella|s__	0	0	0	0	0	0	0	0	0	0	0	0	0	0	8	0	0	0	0	0	0	2	3	0	0	0	0	0	0	0	0	0	0	0	0	0	0	0	0	0	0	0	0	0	0	0	2	0	5
k__Bacteria|p__Proteobacteria|c__Gammaproteobacteria|o__Legionellales|f__Legionellaceae|__|__	0	0	0	0	0	0	0	0	0	0	0	0	0	0	0	0	0	0	11	0	44	12	0	7	0	3	0	0	0	0	0	0	0	16	0	0	7	0	0	0	0	0	0	0	3	0	0	0	0
k__Bacteria|p__Proteobacteria|c__Gammaproteobacteria|o__Legionellales|f__Legionellaceae|g__|s__	0	5	0	0	14	0	0	0	0	0	0	0	0	0	0	0	0	0	0	0	62	9	0	0	0	0	0	0	0	0	0	0	0	10	0	0	0	0	0	0	0	0	0	0	12	0	18	0	6
k__Bacteria|p__Proteobacteria|c__Gammaproteobacteria|o__Legionellales|f__Legionellaceae|g__Legionella|s__	0	4	0	0	13	3	0	0	0	0	0	0	0	0	0	0	0	0	0	0	23	0	0	0	0	0	0	0	0	0	0	0	0	0	0	0	0	0	0	0	0	0	0	0	0	0	0	0	0
k__Bacteria|p__Proteobacteria|c__Gammaproteobacteria|o__Legionellales|f__Legionellaceae|g__Tatlockia|s__	0	0	0	0	0	0	0	0	0	0	0	0	0	0	0	0	0	0	0	0	0	0	0	0	0	0	0	0	0	0	0	0	0	0	0	0	0	0	0	0	0	0	0	0	0	0	0	0	0
k__Bacteria|p__Proteobacteria|c__Gammaproteobacteria|o__Methylococcales|f__Crenotrichaceae|g__Crenothrix|s__	0	0	0	0	0	0	0	0	0	0	0	0	0	0	0	0	0	0	0	0	0	0	0	0	0	0	0	0	0	0	0	0	0	0	0	0	0	0	0	0	0	0	0	0	0	0	2	0	0
k__Bacteria|p__Proteobacteria|c__Gammaproteobacteria|o__Oceanospirillales|f__Halomonadaceae|g__Halomonas|__	0	0	0	3	0	0	0	0	0	0	0	0	0	0	0	0	0	0	0	0	0	0	0	0	0	0	0	0	0	0	0	0	0	0	0	0	0	0	0	0	0	0	0	0	0	0	0	0	0
k__Bacteria|p__Proteobacteria|c__Gammaproteobacteria|o__Oceanospirillales|f__Halomonadaceae|g__Halomonas|s__	0	0	0	0	0	0	0	4	0	0	0	0	4	0	0	0	0	0	0	0	0	7	4	0	0	0	0	0	0	0	0	17	0	0	0	0	0	0	0	0	0	0	10	0	0	0	0	0	0
k__Bacteria|p__Proteobacteria|c__Gammaproteobacteria|o__Pasteurellales|f__Pasteurellaceae|__|__	0	0	0	0	0	0	0	6	0	0	0	0	0	0	7	2	0	0	4	0	0	10	45	24	0	0	0	0	0	211	0	13	0	0	2	0	0	0	0	9	43	0	0	42	0	0	2	3	35
k__Bacteria|p__Proteobacteria|c__Gammaproteobacteria|o__Pasteurellales|f__Pasteurellaceae|g__|s__	0	0	0	0	4	0	0	0	0	0	0	0	0	0	0	0	4	0	0	0	0	8	0	23	0	0	0	0	0	0	0	0	0	0	0	0	0	0	0	0	1	0	0	0	0	0	3	0	0
k__Bacteria|p__Proteobacteria|c__Gammaproteobacteria|o__Pasteurellales|f__Pasteurellaceae|g__Actinobacillus|__	0	0	0	0	0	0	0	0	0	0	0	0	0	0	0	0	0	0	0	0	0	0	0	0	0	0	0	0	0	0	0	0	0	0	0	0	0	0	0	0	0	0	0	0	0	0	0	0	2
k__Bacteria|p__Proteobacteria|c__Gammaproteobacteria|o__Pasteurellales|f__Pasteurellaceae|g__Actinobacillus|s__	0	0	40	0	0	0	0	0	0	0	0	0	0	0	0	0	31	0	0	0	0	12	0	24	0	0	0	0	0	25	0	79	0	52	496	0	0	0	5	23	53	0	0	2729	0	0	43	0	33
k__Bacteria|p__Proteobacteria|c__Gammaproteobacteria|o__Pasteurellales|f__Pasteurellaceae|g__Actinobacillus|s__parahaemolyticus	0	0	0	5	0	0	0	0	0	0	0	0	53	0	0	0	0	0	3	0	10	0	312	0	0	0	0	0	0	0	0	0	0	0	134	0	346	0	0	170	26	0	0	0	0	0	0	0	36
k__Bacteria|p__Proteobacteria|c__Gammaproteobacteria|o__Pasteurellales|f__Pasteurellaceae|g__Aggregatibacter|__	0	0	0	0	0	0	0	0	0	0	0	0	0	0	0	0	2	0	0	0	0	0	0	0	0	0	0	0	0	0	0	0	0	0	0	0	0	0	0	0	6	0	0	1	0	0	0	0	4
k__Bacteria|p__Proteobacteria|c__Gammaproteobacteria|o__Pasteurellales|f__Pasteurellaceae|g__Aggregatibacter|s__	0	0	0	0	0	0	0	0	0	0	0	0	0	0	0	0	39	0	0	0	0	0	0	7	4	23	0	0	0	0	0	107	0	0	118	0	61	0	0	22	0	0	7	0	0	0	0	0	4
k__Bacteria|p__Proteobacteria|c__Gammaproteobacteria|o__Pasteurellales|f__Pasteurellaceae|g__Aggregatibacter|s__segnis	0	0	16	0	0	0	0	0	0	0	0	0	0	0	0	0	0	0	0	0	0	0	0	39	0	0	0	0	11	0	0	93	0	59	249	0	46	0	0	36	0	0	0	57	0	0	184	0	0
k__Bacteria|p__Proteobacteria|c__Gammaproteobacteria|o__Pasteurellales|f__Pasteurellaceae|g__Haemophilus|__	1	0	0	0	12	0	0	0	0	0	0	0	0	0	0	0	18	0	0	0	46	0	283	0	0	15	0	0	0	18	6	0	12	0	28	0	31	0	0	105	168	0	32	75	0	0	0	0	58
k__Bacteria|p__Proteobacteria|c__Gammaproteobacteria|o__Pasteurellales|f__Pasteurellaceae|g__Haemophilus|s__	0	0	0	0	41	0	0	0	0	13	0	0	134	3	0	0	7	0	0	0	0	2	341	6	0	0	0	0	0	31	0	59	0	12	0	0	0	0	4	360	391	0	27	86	0	0	0	1	21
k__Bacteria|p__Proteobacteria|c__Gammaproteobacteria|o__Pasteurellales|f__Pasteurellaceae|g__Haemophilus|s__parainfluenzae	24	61	229	22	9	0	0	53	7	755	26	11	3029	55	34	11	463	74	71	0	186	1212	4892	1229	15	41	16	0	33	307	66	1330	126	523	2563	0	296	263	13	1418	11183	136	181	4919	63	0	1054	192	383
k__Bacteria|p__Proteobacteria|c__Gammaproteobacteria|o__Pasteurellales|f__Pasteurellaceae|g__Pasteurella|__	0	0	0	0	3	0	0	0	0	0	0	0	0	0	0	0	0	0	0	0	0	0	0	0	0	0	0	0	0	0	0	0	0	0	0	0	0	0	0	0	0	0	0	0	0	0	0	0	0
k__Bacteria|p__Proteobacteria|c__Gammaproteobacteria|o__Pasteurellales|f__Pasteurellaceae|g__Pasteurella|s__	0	0	0	0	0	0	0	0	0	0	0	0	0	0	0	0	0	0	0	0	0	0	0	7	0	0	0	0	0	0	0	0	0	0	0	0	0	0	0	0	0	0	0	0	0	0	0	0	0
k__Bacteria|p__Proteobacteria|c__Gammaproteobacteria|o__Pseudomonadales|f__Moraxellaceae|g__Acinetobacter|__	0	0	0	235	8	0	0	0	0	0	0	0	0	0	0	0	0	0	0	0	0	0	0	0	0	0	0	0	13	0	0	0	0	24	0	0	0	0	20	0	0	0	5	8	0	0	9	10	0
k__Bacteria|p__Proteobacteria|c__Gammaproteobacteria|o__Pseudomonadales|f__Moraxellaceae|g__Acinetobacter|s__	0	0	0	11	10	8	0	12	0	0	57	2	17	0	13	0	6	0	71	125	36	15	180	0	6	0	0	0	9	0	0	0	9	225	0	19	16	16	5	0	0	11	78	0	0	0	39	7	0
k__Bacteria|p__Proteobacteria|c__Gammaproteobacteria|o__Pseudomonadales|f__Moraxellaceae|g__Acinetobacter|s__guillouiae	0	0	0	0	0	0	0	0	0	0	18	0	0	0	0	0	6	0	0	0	0	0	0	0	0	0	0	0	0	0	0	89	0	0	0	0	0	0	0	0	0	11	0	0	4	0	0	0	0
k__Bacteria|p__Proteobacteria|c__Gammaproteobacteria|o__Pseudomonadales|f__Moraxellaceae|g__Acinetobacter|s__johnsonii	0	0	6	52	0	6	0	0	0	0	0	0	14	0	10	0	0	17	0	0	0	0	0	7	0	0	0	0	29	0	0	34	0	48	0	0	0	0	0	0	0	0	278	12	0	0	27	0	0
k__Bacteria|p__Proteobacteria|c__Gammaproteobacteria|o__Pseudomonadales|f__Moraxellaceae|g__Acinetobacter|s__lwoffii	0	0	0	0	0	0	0	5	0	0	0	0	0	0	0	0	0	0	0	0	0	0	0	0	0	0	0	0	0	0	0	0	0	6	7	0	0	0	0	8	28	0	276	7	0	0	12	0	0
k__Bacteria|p__Proteobacteria|c__Gammaproteobacteria|o__Pseudomonadales|f__Moraxellaceae|g__Acinetobacter|s__rhizosphaerae	0	0	0	16	0	0	0	0	0	0	0	0	0	0	0	3	0	0	0	0	42	0	0	0	0	9	0	0	0	10	0	15	0	18	0	0	0	0	0	0	0	0	33	0	16	0	0	0	22
k__Bacteria|p__Proteobacteria|c__Gammaproteobacteria|o__Pseudomonadales|f__Moraxellaceae|g__Alkanindiges|s__	0	0	0	0	0	0	0	0	0	0	18	0	0	0	0	0	0	0	0	0	0	0	0	0	0	0	0	0	0	0	0	5	0	0	0	0	0	0	0	0	0	0	0	0	0	0	92	0	0
k__Bacteria|p__Proteobacteria|c__Gammaproteobacteria|o__Pseudomonadales|f__Moraxellaceae|g__Enhydrobacter|s__	9	26	52	741	189	9	0	158	5	17	8	0	115	10	19	0	105	5	25	0	37	64	197	135	21	13	11	0	16	90	7	76	81	782	311	37	146	28	78	34	181	30	196	203	105	19	171	33	118
k__Bacteria|p__Proteobacteria|c__Gammaproteobacteria|o__Pseudomonadales|f__Moraxellaceae|g__Enhydrobacter|s__aerosaccus	0	0	0	0	0	0	0	0	0	0	0	0	0	0	0	0	0	0	0	0	0	0	0	0	0	0	0	0	0	4	0	0	0	0	0	0	0	0	0	0	0	0	0	0	0	0	0	0	0
k__Bacteria|p__Proteobacteria|c__Gammaproteobacteria|o__Pseudomonadales|f__Moraxellaceae|g__Moraxella|__	0	0	0	0	0	0	0	0	0	0	0	0	0	0	0	0	0	0	0	0	0	0	0	0	0	0	0	0	0	0	0	0	0	0	0	0	0	0	0	0	0	0	0	0	0	0	7	0	0
k__Bacteria|p__Proteobacteria|c__Gammaproteobacteria|o__Pseudomonadales|f__Moraxellaceae|g__Moraxella|s__	0	0	0	61	6	0	0	0	0	0	0	0	0	0	0	0	0	0	0	0	0	0	0	8	0	0	0	0	0	0	0	18	0	0	0	0	0	0	12	0	7	0	0	0	0	0	0	0	0
k__Bacteria|p__Proteobacteria|c__Gammaproteobacteria|o__Pseudomonadales|f__Moraxellaceae|g__Moraxella|s__ovis	0	0	0	0	0	0	0	0	0	0	0	0	0	0	0	0	0	0	0	0	0	0	0	6	0	0	0	0	0	0	0	0	0	0	0	0	0	0	0	0	0	0	0	0	0	0	0	0	0
k__Bacteria|p__Proteobacteria|c__Gammaproteobacteria|o__Pseudomonadales|f__Moraxellaceae|g__Perlucidibaca|s__	0	0	0	0	0	0	0	0	0	0	0	0	0	0	0	0	0	0	0	0	0	0	0	0	0	0	0	0	0	0	0	0	0	0	0	0	0	0	0	0	0	0	0	0	0	0	11	0	0
k__Bacteria|p__Proteobacteria|c__Gammaproteobacteria|o__Pseudomonadales|f__Moraxellaceae|g__Psychrobacter|__	0	0	0	0	0	0	0	0	0	0	0	0	0	0	0	0	0	0	0	0	0	0	0	0	0	0	0	0	0	0	0	0	0	0	0	0	0	0	0	0	37	0	0	0	0	0	0	0	0
k__Bacteria|p__Proteobacteria|c__Gammaproteobacteria|o__Pseudomonadales|f__Moraxellaceae|g__Psychrobacter|s__	0	0	0	0	0	0	0	0	0	0	0	0	0	0	2	0	0	0	0	0	0	0	0	0	0	0	0	0	0	0	0	0	0	4	0	0	0	0	0	0	0	11	4	0	0	0	4	0	20
k__Bacteria|p__Proteobacteria|c__Gammaproteobacteria|o__Pseudomonadales|f__Moraxellaceae|g__Psychrobacter|s__pulmonis	0	0	0	8	0	0	0	0	0	0	0	0	0	0	0	0	0	0	0	0	0	0	0	0	0	0	0	0	0	0	0	0	0	4	0	0	0	0	0	0	0	0	0	0	0	0	0	0	0
k__Bacteria|p__Proteobacteria|c__Gammaproteobacteria|o__Pseudomonadales|f__Pseudomonadaceae|__|__	0	0	0	7	0	0	0	0	0	0	0	0	0	0	0	0	0	0	0	0	0	0	0	0	0	0	0	0	0	0	0	0	0	0	0	0	0	0	0	0	0	0	0	9	0	0	67	7	0
k__Bacteria|p__Proteobacteria|c__Gammaproteobacteria|o__Pseudomonadales|f__Pseudomonadaceae|g__|s__	0	0	16	0	6	0	0	0	0	0	0	0	0	0	0	0	0	0	0	0	0	0	2	0	0	0	0	0	0	0	0	0	0	0	0	0	0	0	0	0	0	0	0	0	0	0	0	0	0
k__Bacteria|p__Proteobacteria|c__Gammaproteobacteria|o__Pseudomonadales|f__Pseudomonadaceae|g__Pseudomonas|__	0	0	25	291	0	0	0	0	0	11	0	0	42	0	15	0	0	0	0	0	29	0	10	0	0	49	0	0	4	0	0	24	0	46	0	5	5	0	0	0	7	0	3	0	0	0	24	0	0
k__Bacteria|p__Proteobacteria|c__Gammaproteobacteria|o__Pseudomonadales|f__Pseudomonadaceae|g__Pseudomonas|s__	0	0	0	35	0	9	0	127	0	8	118	0	7	0	16	0	3	0	0	24	47	37	34	0	16	4	0	0	7	6	0	1	14	3	0	0	55	0	23	7	0	7	28	15	8	0	74	0	14
k__Bacteria|p__Proteobacteria|c__Gammaproteobacteria|o__Pseudomonadales|f__Pseudomonadaceae|g__Pseudomonas|s__alcaligenes	0	0	0	0	0	0	0	0	0	0	0	0	0	0	0	0	0	0	0	0	0	0	0	0	0	0	0	0	0	0	0	0	0	0	2	0	0	0	0	0	0	0	0	0	0	0	0	0	0
k__Bacteria|p__Proteobacteria|c__Gammaproteobacteria|o__Pseudomonadales|f__Pseudomonadaceae|g__Pseudomonas|s__fragi	0	0	0	75	0	0	0	0	0	0	24	0	0	10	0	0	0	0	0	0	0	0	0	0	0	23	0	0	30	0	0	0	0	7	0	0	0	43	35	0	0	70	0	0	0	0	0	8	75
k__Bacteria|p__Proteobacteria|c__Gammaproteobacteria|o__Pseudomonadales|f__Pseudomonadaceae|g__Pseudomonas|s__stutzeri	0	0	11	0	28	0	0	0	0	0	0	0	0	0	0	0	0	0	0	28	0	0	0	11	0	0	0	0	0	0	0	0	9	10	0	0	0	0	0	0	0	0	11	0	0	0	0	0	0
k__Bacteria|p__Proteobacteria|c__Gammaproteobacteria|o__Pseudomonadales|f__Pseudomonadaceae|g__Pseudomonas|s__umsongensis	0	0	0	0	0	0	0	0	0	0	0	0	0	0	0	0	0	0	0	0	0	0	0	0	0	0	0	0	0	0	0	0	0	0	0	0	0	0	0	0	0	0	0	0	0	0	0	0	11
k__Bacteria|p__Proteobacteria|c__Gammaproteobacteria|o__Pseudomonadales|f__Pseudomonadaceae|g__Pseudomonas|s__veronii	0	0	0	876	0	6	0	0	0	0	0	0	0	0	0	0	0	0	0	0	0	0	9	14	0	0	0	0	0	0	0	14	0	11	0	0	0	25	0	0	0	0	0	0	0	0	0	0	22
k__Bacteria|p__Proteobacteria|c__Gammaproteobacteria|o__Pseudomonadales|f__Pseudomonadaceae|g__Pseudomonas|s__viridiflava	0	0	0	0	0	0	0	0	0	0	0	0	0	0	0	0	0	0	0	0	0	0	0	0	0	0	0	0	26	0	0	0	0	0	19	0	0	0	0	0	0	0	0	0	0	0	25	0	0
k__Bacteria|p__Proteobacteria|c__Gammaproteobacteria|o__Thiotrichales|f__Thiotrichaceae|g__Thiothrix|s__eikelboomii	0	0	0	0	0	0	0	0	0	0	0	0	0	0	0	0	0	0	0	0	0	0	0	0	0	0	0	0	0	0	0	0	0	0	0	0	0	0	0	0	0	0	0	4	0	0	0	0	0
k__Bacteria|p__Proteobacteria|c__Gammaproteobacteria|o__Vibrionales|f__Pseudoalteromonadaceae|g__Pseudoalteromonas|__	0	0	0	0	0	0	0	0	0	0	0	0	0	0	0	0	0	0	0	0	0	0	0	0	0	0	0	0	0	0	0	0	0	0	0	0	0	0	0	0	0	0	0	0	0	0	13	0	0
k__Bacteria|p__Proteobacteria|c__Gammaproteobacteria|o__Vibrionales|f__Pseudoalteromonadaceae|g__Pseudoalteromonas|s__	0	0	0	0	0	0	0	0	0	0	0	0	0	0	0	0	0	0	0	0	0	7	0	0	0	0	0	0	0	0	0	0	0	0	0	0	0	0	0	0	0	0	0	0	0	0	0	0	0
k__Bacteria|p__Proteobacteria|c__Gammaproteobacteria|o__Vibrionales|f__Pseudoalteromonadaceae|g__Pseudoalteromonas|s__porphyrae	0	0	0	0	0	0	0	0	0	0	0	0	0	0	0	0	0	0	0	0	4	0	0	0	0	0	0	0	0	0	0	0	0	0	0	0	0	0	0	0	0	0	0	0	0	0	0	0	0
k__Bacteria|p__Proteobacteria|c__Gammaproteobacteria|o__Xanthomonadales|f__Sinobacteraceae|g__|s__	0	4	0	0	0	0	0	0	0	0	0	0	0	0	0	0	5	0	0	0	10	5	0	11	0	0	0	0	0	0	0	0	0	0	0	0	0	0	0	0	0	0	4	0	0	0	0	0	0
k__Bacteria|p__Proteobacteria|c__Gammaproteobacteria|o__Xanthomonadales|f__Xanthomonadaceae|__|__	0	0	0	9	0	0	0	0	0	0	0	0	0	0	0	0	0	0	0	0	0	0	0	0	0	0	0	0	0	0	0	0	0	2	19	0	0	0	0	0	0	0	0	0	0	0	0	0	0
k__Bacteria|p__Proteobacteria|c__Gammaproteobacteria|o__Xanthomonadales|f__Xanthomonadaceae|g__|s__	0	0	0	0	0	0	0	0	0	0	0	0	0	0	0	0	0	0	0	0	0	9	0	18	0	0	0	0	0	0	0	0	0	7	0	0	0	0	0	0	0	0	0	4	0	0	0	0	0
k__Bacteria|p__Proteobacteria|c__Gammaproteobacteria|o__Xanthomonadales|f__Xanthomonadaceae|g__Dokdonella|s__	0	0	0	0	0	0	0	0	0	0	0	0	0	4	0	0	0	0	0	0	0	0	0	0	0	0	0	0	0	0	0	0	0	0	0	0	0	0	0	0	0	0	0	9	0	0	13	0	0
k__Bacteria|p__Proteobacteria|c__Gammaproteobacteria|o__Xanthomonadales|f__Xanthomonadaceae|g__Dyella|__	0	37	0	31	39	43	0	22	4	0	0	0	0	22	0	12	4	0	0	0	469	89	36	15	0	17	3	0	0	9	7	0	0	144	0	4	103	0	0	0	0	34	38	0	63	0	128	69	87
k__Bacteria|p__Proteobacteria|c__Gammaproteobacteria|o__Xanthomonadales|f__Xanthomonadaceae|g__Dyella|s__japonica	10	36	0	26	34	26	7	29	0	34	18	7	0	0	0	0	18	0	51	0	500	87	42	0	0	28	0	0	13	17	0	14	0	142	0	0	67	0	12	0	7	5	0	0	94	0	100	60	123
k__Bacteria|p__Proteobacteria|c__Gammaproteobacteria|o__Xanthomonadales|f__Xanthomonadaceae|g__Dyella|s__marensis	0	0	0	0	0	0	0	0	0	3	0	0	0	5	7	0	0	0	0	0	6	1	0	3	0	0	5	0	0	0	0	0	0	3	0	0	0	0	0	0	0	0	0	0	1	0	0	3	3
k__Bacteria|p__Proteobacteria|c__Gammaproteobacteria|o__Xanthomonadales|f__Xanthomonadaceae|g__Luteimonas|s__	0	0	0	0	0	0	0	1	0	0	0	0	0	0	0	0	1	0	0	0	0	0	0	7	0	0	0	0	0	4	0	0	0	0	20	0	0	0	7	0	0	0	9	0	0	0	0	0	0
k__Bacteria|p__Proteobacteria|c__Gammaproteobacteria|o__Xanthomonadales|f__Xanthomonadaceae|g__Lysobacter|s__	0	0	0	0	0	0	0	0	0	0	0	0	0	0	0	0	0	0	0	0	0	0	0	0	0	0	0	0	0	0	0	0	0	0	29	0	0	0	0	0	0	0	0	0	0	0	0	0	0
k__Bacteria|p__Proteobacteria|c__Gammaproteobacteria|o__Xanthomonadales|f__Xanthomonadaceae|g__Pseudoxanthomonas|__	0	0	0	0	0	0	0	0	0	0	0	0	8	0	0	0	0	0	0	0	0	0	0	0	0	0	0	0	0	0	0	0	0	0	0	0	0	0	0	0	0	0	0	0	0	0	0	0	0
k__Bacteria|p__Proteobacteria|c__Gammaproteobacteria|o__Xanthomonadales|f__Xanthomonadaceae|g__Pseudoxanthomonas|s__mexicana	0	0	0	0	0	0	0	0	0	0	0	0	0	0	0	0	0	0	0	0	0	0	0	0	0	0	0	0	2	0	0	0	0	15	0	0	0	0	0	0	0	0	3	0	0	0	0	0	0
k__Bacteria|p__Proteobacteria|c__Gammaproteobacteria|o__Xanthomonadales|f__Xanthomonadaceae|g__Pseudoxanthomonas|s__sacheonensis	0	0	0	0	0	0	0	0	0	0	0	0	0	0	0	0	0	0	0	0	0	0	0	0	0	0	0	0	0	0	0	0	0	0	0	0	0	0	0	0	0	2	0	0	0	0	0	0	0
k__Bacteria|p__Proteobacteria|c__Gammaproteobacteria|o__Xanthomonadales|f__Xanthomonadaceae|g__Silanimonas|s__lenta	0	0	0	0	15	0	0	0	0	0	0	0	0	0	0	0	0	0	0	0	0	0	8	0	0	0	0	0	0	0	0	0	0	0	0	0	0	0	0	0	0	0	0	0	0	0	0	0	0
k__Bacteria|p__Proteobacteria|c__Gammaproteobacteria|o__Xanthomonadales|f__Xanthomonadaceae|g__Stenotrophomonas|__	0	0	0	0	0	0	0	0	0	0	0	0	54	0	0	0	0	0	0	0	0	0	0	0	0	0	0	0	0	0	0	0	0	0	0	0	0	0	0	0	0	0	42	0	0	0	0	0	0
k__Bacteria|p__Proteobacteria|c__Gammaproteobacteria|o__Xanthomonadales|f__Xanthomonadaceae|g__Stenotrophomonas|s__	0	0	0	0	0	0	0	0	0	0	0	0	0	0	0	0	0	0	0	0	0	0	11	3	0	0	0	0	0	0	0	0	0	0	0	0	0	0	0	0	0	0	0	0	0	0	16	0	0
k__Bacteria|p__Proteobacteria|c__Gammaproteobacteria|o__Xanthomonadales|f__Xanthomonadaceae|g__Stenotrophomonas|s__acidaminiphila	0	0	0	0	0	0	0	0	0	0	0	0	6	0	0	0	0	0	0	0	0	0	0	0	0	0	0	0	0	0	0	0	0	0	0	0	0	0	0	0	0	0	0	0	0	0	0	0	0
k__Bacteria|p__Proteobacteria|c__Gammaproteobacteria|o__Xanthomonadales|f__Xanthomonadaceae|g__Stenotrophomonas|s__geniculata	0	0	12	0	0	0	0	0	0	0	0	0	0	0	0	0	0	0	0	0	0	0	0	0	0	0	0	0	0	0	0	0	0	0	16	0	0	0	0	0	0	0	0	0	0	0	0	0	0
k__Bacteria|p__Proteobacteria|c__Gammaproteobacteria|o__Xanthomonadales|f__Xanthomonadaceae|g__Stenotrophomonas|s__maltophilia	0	0	0	0	0	0	0	0	0	0	0	0	0	0	0	0	0	0	0	0	0	0	0	0	0	0	0	0	0	0	0	0	0	0	0	0	0	0	0	0	0	0	43	0	0	0	0	0	0
k__Bacteria|p__Proteobacteria|c__Gammaproteobacteria|o__Xanthomonadales|f__Xanthomonadaceae|g__Stenotrophomonas|s__rhizophila	0	0	0	4	0	0	0	9	0	0	0	0	0	0	0	0	0	0	0	0	0	0	0	0	0	0	0	0	10	0	0	3	0	0	0	0	0	0	0	0	0	0	0	0	0	0	0	0	0
k__Bacteria|p__Proteobacteria|c__Gammaproteobacteria|o__Xanthomonadales|f__Xanthomonadaceae|g__Thermomonas|s__	0	0	30	0	0	0	0	0	0	0	0	0	0	0	0	0	0	0	0	0	0	0	0	0	0	0	0	0	0	0	0	0	0	5	0	0	0	0	0	0	0	0	0	0	0	0	0	0	0
k__Bacteria|p__Proteobacteria|c__Gammaproteobacteria|o__Xanthomonadales|f__Xanthomonadaceae|g__Xanthomonas|__	3	0	0	0	0	18	0	0	0	15	0	0	0	0	0	0	35	4	0	0	4690	341	9	0	0	16	0	0	0	0	0	0	0	0	0	19	0	0	0	0	85	0	0	35	11	0	0	0	9
k__Bacteria|p__SBR1093|c__VHS-B5-50|o__|f__|g__|s__	0	0	0	0	0	0	0	0	0	0	0	0	0	0	0	0	0	0	3	0	0	6	0	0	0	0	0	0	0	0	0	0	0	0	0	3	3	0	0	0	0	3	4	0	5	0	0	0	0
k__Bacteria|p__SR1|c__|o__|f__|g__|s__	0	0	10	0	0	0	0	0	0	0	0	0	49	0	0	0	0	0	0	0	0	0	0	12	0	0	0	0	0	20	0	40	0	0	0	0	14	0	0	0	4	0	8	35	0	0	0	0	0
k__Bacteria|p__Spirochaetes|c__Spirochaetes|o__Spirochaetales|f__Spirochaetaceae|g__Treponema|s__	0	0	0	0	0	0	0	0	0	0	0	0	12	0	0	0	0	0	0	0	0	0	0	15	0	0	0	0	0	0	0	16	0	0	13	0	0	0	0	0	0	0	0	67	0	0	0	0	0
k__Bacteria|p__Spirochaetes|c__Spirochaetes|o__Spirochaetales|f__Spirochaetaceae|g__Treponema|s__amylovorum	0	0	0	0	0	0	0	0	0	0	0	0	0	0	0	0	0	0	0	0	0	0	0	6	0	0	4	0	0	0	0	0	0	0	0	0	0	0	0	0	0	0	0	4	0	0	0	0	0
k__Bacteria|p__Spirochaetes|c__Spirochaetes|o__Spirochaetales|f__Spirochaetaceae|g__Treponema|s__socranskii	0	0	0	0	0	0	0	0	0	0	0	0	0	0	0	0	0	0	0	0	0	0	0	0	0	0	0	0	0	0	0	3	0	0	0	0	0	0	0	0	0	0	0	0	0	0	0	0	0
k__Bacteria|p__Spirochaetes|c__[Leptospirae]|o__[Leptospirales]|f__Leptospiraceae|g__Leptospira|s__	0	0	0	0	0	0	0	0	0	0	0	0	0	0	0	0	0	0	0	0	5	0	0	0	0	0	0	0	0	0	0	0	0	0	0	0	0	0	0	0	0	0	0	0	0	0	0	0	0
k__Bacteria|p__Synergistetes|c__Synergistia|o__Synergistales|f__Dethiosulfovibrionaceae|g__Jonquetella|s__anthropi	0	0	0	7	0	0	0	0	0	0	0	0	0	0	0	0	0	0	0	0	0	0	0	0	0	0	0	0	0	0	0	0	0	0	0	0	0	0	0	0	0	0	0	0	0	0	0	0	0
k__Bacteria|p__Synergistetes|c__Synergistia|o__Synergistales|f__Dethiosulfovibrionaceae|g__TG5|s__	0	0	0	0	0	0	0	0	0	0	0	0	0	0	0	0	0	0	0	0	0	0	0	0	0	0	0	0	0	0	0	0	0	0	0	0	0	0	0	0	0	0	0	8	0	0	0	0	2
k__Bacteria|p__TM6|c__SJA-4|o__|f__|g__|s__	0	0	0	0	0	0	0	0	0	0	0	0	0	0	0	0	0	0	0	0	0	0	0	0	0	0	0	0	0	0	0	0	0	3	0	0	0	0	0	0	0	0	0	0	0	0	0	0	0
k__Bacteria|p__TM7|c__SC3|o__|f__|g__|s__	0	0	0	0	0	0	0	0	0	0	0	0	0	0	0	0	0	0	0	0	0	0	0	7	0	0	0	0	0	0	0	0	0	0	0	0	0	0	0	0	0	0	0	0	0	0	0	0	0
k__Bacteria|p__TM7|c__TM7-1|o__|f__|g__|s__	0	0	0	0	0	0	0	0	0	0	0	0	0	0	0	0	0	0	0	0	0	0	0	2	0	0	0	0	0	0	0	0	0	3	0	0	0	0	0	0	0	0	0	0	0	0	8	0	0
k__Bacteria|p__TM7|c__TM7-3|o__|f__|g__|s__	0	0	33	50	0	0	0	0	0	0	0	2	73	2	0	0	9	0	7	0	0	25	0	13	0	5	0	0	0	5	0	76	0	8	75	0	26	0	0	3	0	5	0	18	16	0	23	7	5
k__Bacteria|p__TM7|c__TM7-3|o__CW040|f__|g__|s__	0	6	0	0	0	0	0	0	0	0	0	0	0	0	0	0	62	0	0	0	0	0	0	0	0	0	0	0	0	7	0	0	0	0	14	0	0	0	0	0	0	0	0	0	0	0	0	0	0
k__Bacteria|p__TM7|c__TM7-3|o__CW040|f__F16|g__|s__	0	0	0	0	0	0	0	0	0	0	0	0	0	0	0	0	2	0	0	0	0	0	0	6	0	0	0	0	0	0	0	7	0	0	0	0	5	0	0	0	0	0	0	0	0	0	0	0	0
k__Bacteria|p__TM7|c__TM7-3|o__I025|f__Rs-045|g__|s__	0	0	0	0	0	0	0	0	0	0	0	0	15	0	0	0	0	0	0	0	0	0	0	0	0	0	0	0	0	5	0	0	0	0	0	0	0	0	0	0	0	0	0	13	0	0	0	0	0
k__Bacteria|p__Tenericutes|c__Mollicutes|o__Mycoplasmatales|f__Mycoplasmataceae|g__Mycoplasma|s__	0	0	0	0	0	0	0	0	0	0	0	0	0	0	0	0	0	0	0	0	3	0	0	0	0	0	0	0	0	0	0	0	0	12	3	0	0	0	0	0	0	0	0	0	0	0	0	0	0
k__Bacteria|p__Tenericutes|c__Mollicutes|o__Mycoplasmatales|f__Mycoplasmataceae|g__Mycoplasma|s__amphoriforme	0	0	0	0	0	0	0	0	0	0	0	0	0	0	0	0	0	0	6	0	0	0	0	0	0	0	0	0	0	0	0	0	0	0	0	0	0	0	0	0	0	0	0	0	0	0	0	0	0
k__Bacteria|p__Tenericutes|c__Mollicutes|o__Mycoplasmatales|f__Mycoplasmataceae|g__Ureaplasma|s__	0	0	0	0	0	0	0	0	0	0	0	0	0	0	0	0	0	0	0	0	0	0	0	0	0	0	0	0	0	0	0	0	0	5	0	0	0	0	0	0	0	0	0	0	0	0	0	0	0
k__Bacteria|p__Verrucomicrobia|c__Opitutae|o__Opitutales|f__Opitutaceae|g__|s__	0	0	0	0	0	0	0	0	0	0	0	0	0	0	0	3	0	0	2	0	23	5	0	8	0	0	0	0	0	0	0	0	0	0	0	0	7	0	0	3	0	0	0	0	5	0	6	4	0
k__Bacteria|p__Verrucomicrobia|c__Verrucomicrobiae|o__Verrucomicrobiales|f__Verrucomicrobiaceae|g__Akkermansia|s__muciniphila	0	0	0	0	5	0	0	0	0	0	0	0	0	0	0	0	0	0	0	0	0	0	0	0	0	0	0	0	0	0	0	0	0	0	0	0	0	30	0	0	0	0	0	13	0	0	0	0	0
k__Bacteria|p__Verrucomicrobia|c__Verrucomicrobiae|o__Verrucomicrobiales|f__Verrucomicrobiaceae|g__Luteolibacter|s__	0	0	0	0	0	0	0	0	0	0	0	0	0	0	0	0	0	0	0	0	0	0	0	0	0	0	0	0	0	0	0	0	0	0	0	0	0	0	0	0	0	0	0	0	0	0	5	0	0
k__Bacteria|p__Verrucomicrobia|c__Verrucomicrobiae|o__Verrucomicrobiales|f__Verrucomicrobiaceae|g__Prosthecobacter|s__	0	0	0	0	0	0	0	0	0	0	0	0	0	0	0	0	0	0	0	0	0	0	0	0	0	0	0	0	0	0	0	0	0	0	0	0	0	0	0	0	0	0	0	0	0	0	6	0	0
k__Bacteria|p__Verrucomicrobia|c__[Methylacidiphilae]|o__Methylacidiphilales|f__|g__|s__	0	0	0	0	0	0	0	0	0	0	0	0	0	0	0	0	0	0	0	0	0	0	0	0	0	0	0	0	0	0	0	0	0	0	0	0	0	0	0	0	0	0	0	0	0	0	21	0	0
k__Bacteria|p__Verrucomicrobia|c__[Pedosphaerae]|o__[Pedosphaerales]|f__Ellin517|g__|s__	0	0	0	0	0	0	0	0	0	0	0	0	0	0	0	0	0	0	0	0	0	0	0	0	0	0	0	0	0	0	0	0	0	0	0	0	0	0	0	0	0	0	0	0	3	0	2	0	0
k__Bacteria|p__Verrucomicrobia|c__[Pedosphaerae]|o__[Pedosphaerales]|f__[Pedosphaeraceae]|g__Pedosphaera|s__	0	0	0	0	0	0	0	0	0	0	0	0	0	0	0	0	0	0	0	0	0	0	0	6	0	0	0	0	0	0	0	0	0	0	0	0	0	0	0	0	0	0	0	0	0	0	0	0	0
k__Bacteria|p__Verrucomicrobia|c__[Pedosphaerae]|o__[Pedosphaerales]|f__auto67_4W|g__|s__	0	0	0	0	0	0	0	0	0	0	0	0	0	0	0	0	0	0	0	0	0	0	0	6	0	0	0	0	0	0	0	0	0	0	0	0	0	0	0	0	0	0	0	0	0	0	0	0	0
k__Bacteria|p__Verrucomicrobia|c__[Spartobacteria]|o__[Chthoniobacterales]|f__[Chthoniobacteraceae]|g__Candidatus Xiphinematobacter|s__	0	0	0	0	0	0	0	0	0	0	0	0	0	0	0	0	0	0	0	0	0	0	22	10	0	0	0	0	5	0	0	0	0	0	0	0	0	0	0	0	0	0	0	0	0	0	52	0	0
k__Bacteria|p__Verrucomicrobia|c__[Spartobacteria]|o__[Chthoniobacterales]|f__[Chthoniobacteraceae]|g__Chthoniobacter|s__	0	0	0	0	0	0	0	0	0	0	0	0	0	0	0	0	0	0	0	0	0	0	0	0	0	0	0	0	0	0	0	0	0	0	0	0	0	0	0	0	0	0	0	0	0	0	5	0	0
k__Bacteria|p__Verrucomicrobia|c__[Spartobacteria]|o__[Chthoniobacterales]|f__[Chthoniobacteraceae]|g__DA101|s__	0	0	0	0	0	0	0	0	0	0	0	0	0	0	0	0	0	0	0	0	0	0	0	7	0	0	0	0	0	0	0	0	0	0	0	0	0	0	0	0	0	0	0	0	0	0	0	0	4
k__Bacteria|p__WPS-2|c__|o__|f__|g__|s__	0	0	0	0	0	0	0	0	0	0	0	0	0	2	0	0	0	0	6	0	24	0	0	0	0	0	0	0	0	0	0	0	0	0	0	0	0	0	0	0	0	0	0	0	0	0	19	0	0
k__Bacteria|p__[Thermi]|c__Deinococci|o__Deinococcales|f__Deinococcaceae|g__CM44|s__	0	0	0	0	0	0	0	0	0	0	0	0	0	0	0	0	0	0	3	0	0	0	0	0	0	0	0	0	0	0	0	0	0	0	0	0	0	0	0	0	0	0	0	0	0	0	0	0	0
k__Bacteria|p__[Thermi]|c__Deinococci|o__Deinococcales|f__Deinococcaceae|g__Deinococcus|s__	0	8	0	4	0	0	0	2	0	0	0	0	0	0	23	0	0	0	0	10	0	0	22	16	3	0	0	0	0	0	0	0	0	148	0	3	0	0	38	0	0	0	0	0	12	19	12	3	5
k__Bacteria|p__[Thermi]|c__Deinococci|o__Deinococcales|f__Trueperaceae|g__Truepera|s__	0	0	0	0	0	0	0	0	0	0	0	0	0	0	0	0	0	0	0	0	0	0	0	0	0	0	0	0	0	0	0	0	0	3	0	0	0	0	0	0	0	0	0	0	0	0	0	0	0
k__Bacteria|p__[Thermi]|c__Deinococci|o__Thermales|f__Thermaceae|g__Meiothermus|s__	0	0	0	0	0	0	0	0	0	0	0	0	0	0	0	0	0	0	0	0	0	0	0	0	0	0	0	0	0	0	0	0	0	0	0	0	0	0	0	0	0	6	0	0	0	0	0	0	24
k__Bacteria|p__[Thermi]|c__Deinococci|o__Thermales|f__Thermaceae|g__Thermus|s__	0	0	0	0	0	0	0	0	0	0	0	0	0	0	0	0	5	0	0	0	0	0	0	33	0	0	0	0	0	0	0	0	0	0	0	0	0	0	0	0	0	0	0	0	0	0	0	0	0
[truncated: 3 more columns]

## Sheet: Fig. 2a-d
	dCT by beta actin				ddCT				2^-ddCT
	Control	S. pneumoniae	S. infantis 1	S. infantis 2	Control	S. pneumoniae	S. infantis 1	S. infantis 2	Control	S. pneumoniae	S. infantis 1	S. infantis 2
COL1A1	2.33651	1.05895	1.44377	1.67678	-0.090519	-1.36808	-0.983266	-0.750256	1.06475	2.58127	1.97694	1.68209
	2.45093	1.14535	1.47468	2.08222	0.0239029	-1.28168	-0.952348	-0.34481	0.983568	2.43122	1.93502	1.26998
	2.49365	1.1903	1.49404	1.75136	0.0666161	-1.23673	-0.932992	-0.675676	0.954875	2.35664	1.90923	1.59735
COL3A1	1.04174	-0.0566692	0.693058	0.881646	0.00140254	-1.097	-0.347277	-0.158689	0.999028	2.1391	1.27216	1.11627
	1.01722	-0.0649281	0.634167	0.855344	-0.0231145	-1.10526	-0.406168	-0.184991	1.01615	2.15138	1.32516	1.13681
	1.06205	-0.0879459	0.665476	0.904382	0.021712	-1.12828	-0.374859	-0.135953	0.985063	2.18598	1.29671	1.09882
ELN	6.50957	6.00614	5.76137	5.75671	-0.0143655	-0.517794	-0.762571	-0.767226	1.01001	1.43176	1.69651	1.70199
	6.5246	6.03316	5.87189	5.57512	0.000656764	-0.490781	-0.652044	-0.948815	0.999545	1.4052	1.57139	1.93029
	6.53765	5.92657	5.86084	5.74807	0.0137088	-0.597367	-0.663102	-0.775872	0.990543	1.51295	1.58348	1.71222
FBN1	5.46073	4.48097	4.92769	4.71324	0.0647386	-0.91502	-0.468301	-0.682755	0.956119	1.88559	1.38348	1.6052
	5.40816	4.4835	4.91097	4.73936	0.0121682	-0.912496	-0.485023	-0.656638	0.991601	1.8823	1.39961	1.5764
	5.31909	4.46699	4.95901	4.75995	-0.0769068	-0.929002	-0.436979	-0.636042	1.05475	1.90396	1.35377	1.55406
DSC2	4.95173	4.46153	4.21128	2.68972	-0.0457764	-0.535976	-0.786221	-2.30778	1.03224	1.44992	1.72455	4.95121
	5.01236	4.44446	4.57453	2.70009	0.0148525	-0.553043	-0.422976	-2.29741	0.989758	1.46718	1.34069	4.91575
	5.02843	4.41907	4.26799	2.68788	0.0309238	-0.578439	-0.729515	-2.30962	0.978793	1.49323	1.65808	4.95754
FLG	4.00326	2.66993	3.37116	3.33316	-0.0533822	-1.38671	-0.685478	-0.723475	1.03769	2.61481	1.60823	1.65115
	4.10356	2.63806	3.1793	3.64782	0.0469214	-1.41858	-0.87734	-0.408816	0.968	2.67322	1.83698	1.3276
	4.0631	2.99696	3.7374	3.06616	0.00646083	-1.05968	-0.319236	-0.990475	0.995532	2.08447	1.24767	1.98684
GBA	8.22506	7.11191	6.95926	6.42653	-0.183956	-1.2971	-1.44976	-1.98249	1.13599	2.45735	2.73163	3.95174
	8.42538	7.15401	7.36022	6.84149	0.0163657	-1.255	-1.0488	-1.56753	0.98872	2.38668	2.06881	2.96396
	8.57661	6.99719	7.04938	6.35437	0.16759	-1.41183	-1.35964	-2.05465	0.890329	2.66074	2.56621	4.15442
ABCA12	8.22506	7.11191	6.95926	6.42653	-0.183956	-1.2971	-1.44976	-1.98249	1.13599	2.45735	2.73163	3.95174
	8.42538	7.15401	7.36022	6.84149	0.0163657	-1.255	-1.0488	-1.56753	0.98872	2.38668	2.06881	2.96396
	8.57661	6.99719	7.04938	6.35437	0.16759	-1.41183	-1.35964	-2.05465	0.890329	2.66074	2.56621	4.15442

## Sheet: Fig.2f
Thickness (μm)
Control	Poly I:C	S. pneumoniae	S. infantis 1	S. infantis 2
892.32	507.76	870.88	762.96	762.96
941.6	506	814.56	718.08	718.08
931.04	502.48	875.28	773.52	773.52
936.32	517.44	824.24	763.84	763.84
934.56	502.48	813.08	724.24	724.24
936.32	510.4	870.88	768.24	768.24

## Sheet: Fig.2 h
Lipid-accumulated area (%)
Control	S. pneumoniae	S.infantis 1	S. infantis 2
2.08	6.505	8.331	12.328
1.171	7.311	9.459	14.792
0.798	7.032	10.228	15.031
0.148	5.832	9.171	12.576
0.88	6.687	14.716	15.058
0.35	7.469	14.646	13.836
0.459	6.198	12.557	10.454

## Sheet: Fig. 3b-f
Intra-comparison
ID	S01	S02	S03	S04	S05	S06	S07	S08	S09	S10	S11	S12	S13	S14	S15	S16	S17	S18	S19	S20	S21	S22
Type	30% ST solution
Elasticity_day 0 (R2)	0.5467	0.7501	0.5877	0.7193	0.5954	0.5687	0.4891	0.4822	0.5796	0.5247	0.6121	0.6043	0.6566	0.5951	0.5794	0.6523	0.7749	0.5618	0.6313	0.5918	0.6272	0.5337
Elasticity_day 28 (R2)	0.6925	0.7663	0.6143	0.7275	0.6302	0.6565	0.597	0.6288	0.6834	0.5759	0.6711	0.6788	0.7625	0.6807	0.6235	0.6806	0.8256	0.6953	0.6583	0.6556	0.7061	0.5736
Elasticity_improvement (R2)	0.1458	0.0162	0.0266	0.0082	0.0348	0.0878	0.1079	0.1466	0.1038	0.0512	0.059	0.0745	0.1059	0.0856	0.0441	0.0283	0.0507	0.1335	0.027	0.0638	0.0789	0.0399
TEWL_day 0 (g/h/m2)	21.2	24.167	23.5	16.067	19.2	16.233	27.367	24.7	23.433	13.667	17.533	17.467	24	17.4	14.067	22.533	19.7	13.933	15	23.333	19.767	19.433
TEWL_day 28 (g/h/m2)	20.233	14.767	13.533	14.933	16.167	15.4	27.5	22.033	21.433	11.667	14.1	16.467	23.133	16.967	12.633	20.367	18.4	15.967	15.733	20.733	14.333	17.267
TEWL_reduction (g/h/m2)	3.6	-1.76667	-6.63333	-0.966667	-1.8	-3.5	4.66667	-4.7	1.56667	-3.23333	0.666667	-2.3	-0.766667	-6.23333	-2.36667	-6.5	-4.3	-0.866667	-7.76667	-6.76667	-0.966667	-3
Moisture_day 0 (A.U)	45.633	51.5	43.567	73.833	55.567	60.667	46.4	43.467	39.167	50.3	51.267	47.133	50.933	50.267	39.1	60.3	61.233	53.167	51.933	44.567	72.767	60.133
Moisture_day 28 (A.U)	53.667	67	65.567	84.667	59.733	68	69.867	63.933	66.7	60.933	68.667	70.967	59.9	76.167	53.233	70.467	69.867	64.5	63.367	55.767	79.367	68.167
Moisture_improvement (A.U)	8.03333	15.5	22	10.8333	4.16667	7.33333	23.4667	20.4667	27.5333	10.6333	17.4	23.8333	8.96667	25.9	14.1333	10.1667	8.63333	11.3333	11.4333	11.2	6.6	8.03333
Desquamation_day 0 (D.I)	14.49	15.62	15	16.2	14.75	15.65	14.38	16.1	14.81	13.95	15.39	14.79	14.26	13.43	15.54	13.75	13.23	14.24	13.93	15.03	15	15.37
Desquamation_day 28 (D.I)	12.83	14.09	13.35	14.63	13.94	12.68	12.38	14.36	14.28	13.57	14.38	10.47	10.65	9.7	11.41	9.11	9.55	10.94	10.93	10.68	11.13	10.66
Desquamation_redunction (D.I)	-1.66	-1.53	-1.65	-1.57	-0.81	-2.97	-2	-1.74	-0.53	-0.38	-1.01	-4.32	-3.61	-3.73	-4.13	-4.64	-3.68	-3.3	-3	-4.35	-3.87	-4.71
Inter-comparison	30% ST solution
Elasticity_improvement (%)	26.6691	2.15971	4.52612	1.14	5.84481	15.4387	22.0609	30.4023	17.9089	9.75796	9.63895	12.3283	16.1285	14.3841	7.61132	4.33849	6.54278	23.7629	4.27689	10.7807	12.5797	7.47611
TEWL_reduction (%)	21.6433	-10.6855	-32.8926	-6.07966	-10.0186	-18.5185	20.438	-17.581	7.88591	-21.7002	4.96278	-12.2558	-3.20781	-26.8678	-15.7778	-24.1935	-18.9427	-5.14851	-33.0496	-24.6061	-6.31808	-14.8026
Moisture_improvement (%)	17.6041	30.0971	50.4973	14.6727	7.4985	12.0879	50.5747	47.0859	70.2979	21.1398	33.9402	50.5658	17.6047	51.5252	36.1466	16.8601	14.0991	21.3166	22.0154	25.1309	9.07009	13.3592
Desquamation_reduction (%)	-11.4562	-9.79513	-11	-9.69136	-5.49153	-18.9776	-13.9082	-10.8075	-3.57866	-2.72401	-6.5627	-29.2089	-25.3156	-27.7736	-26.5766	-33.7455	-27.8156	-23.1742	-21.5363	-28.9421	-25.8	-30.6441
VS	Control
Elasticity_improvement (%)	8.11307	1.56095	-0.541822	-2.78298	2.23061	0.915948	-7.86429	4.85357	6.40824	-0.246399	-6.72362	2.13075	-2.58607	-1.75551	10.3526	-7.91503	3.57509	3.91511	3.10197	3.72493	0.661626	13.6862
TEWL_reduction (%)	3.92157	13.6364	19.6944	-1.63265	4.91803	-16.6096	21.8101	-12.7208	2.92826	-9.49227	13.8528	-4.20475	-2.04082	-15.8065	3.94089	-16.9533	-8.51393	4.7619	-22.813	-11.5044	30.0439	7.56458
Moisture_improvement (%)	8.38951	25.8355	7.04225	2.54314	0.430769	8.06979	9.12672	13.6262	56.9856	-3.9897	25.4558	38.4674	26.1516	16.8719	30.9179	2.35823	-7.87309	6.03175	-0.0639386	12.5979	10.2837	4.34047
Desquamation_reduction (%)	-1.41264	1.58402	-5.34653	-7.66467	10.8897	-8.67638	-9.05486	-3.91528	2.34742	5.66171	-1.24754	-7.36196	-16.8707	-16.3296	-19.6815	-17.6557	-24.3628	-24.2091	-3.18519	-21.5842	-21.2987	-25.016

## Sheet: Fig. 3g
	S01_day 0	S01_day 28	S05_day 0	S05_day 0
Desquamated Area (%)	53.176	38.624	63.217	49.648
	47.896	33.813	61.368	46.046
	45.962	25.964	51.788	40.962

[truncated: 17 more sheets: Fig. 3h, Fig. 4a, Fig. 4b, Fig. 4d, Fig. 4e, Fig. 4f, Fig. 4g, Fig. 4h, Fig. 4i, Fig. S1., Fig. S2. b, Fig. S3. b, Fig. S4. b and d, Fig. S5., Fig. S6., Fig. S7, Fig. S10]
